# Supplementary material for: 4-Chloro-N-(3-chloro­benzo­yl)benzene­sulfonamide monohydrate
Source: Acta Crystallogr Sect E Struct Rep Online. 2010 Jun 26;66(Pt 7):o1773. doi: 10.1107/S1600536810023962 (PMC3006969; doi:10.1107/S1600536810023962)
Supplement: Supplementary file 2 [file e-66-o1773-Isup2.hkl]

# 
# h,k,l, Fc-squared, Fo-squared, sigma(Fo-squared) and status flag 
# 
data_I
_shelx_title ' DAS25 C2/C' 
_shelx_refln_list_code          4 
_shelx_F_calc_maximum      418.03 
_exptl_crystal_F_000      1424.00 
_reflns_d_resolution_high  0.8300 
 
loop_ 
 _symmetry_equiv_pos_as_xyz 
 'x, y, z' 
 '-x, y, -z+1/2' 
 'x+1/2, y+1/2, z' 
 '-x+1/2, y+1/2, -z+1/2' 
 '-x, -y, -z' 
 'x, -y, z-1/2' 
 '-x+1/2, -y+1/2, -z' 
 'x+1/2, -y+1/2, z-1/2' 
 
_cell_length_a    46.9090 
_cell_length_b     4.9469 
_cell_length_c    12.9190 
_cell_angle_alpha  90.000 
_cell_angle_beta   95.938 
_cell_angle_gamma  90.000 
 
_shelx_F_squared_multiplier     1.000 
 
loop_ 
 _refln_index_h 
 _refln_index_k 
 _refln_index_l 
 _refln_F_squared_calc 
 _refln_F_squared_meas 
 _refln_F_squared_sigma 
 _refln_observed_status 
   6   0   0     1169.32     1085.92     29.18 o 
   8   0   0     1450.28     1334.05     52.48 o 
  10   0   0    42003.44    34739.33    339.34 o 
  12   0   0    34215.44    27936.06   1080.81 o 
  14   0   0     7985.54     8104.61    251.56 o 
  16   0   0     4215.05     4578.96    120.30 o 
  18   0   0    14117.11    14604.83    194.93 o 
  20   0   0      119.82      156.27     20.08 o 
  22   0   0     4831.88     5077.78    258.23 o 
  24   0   0     4991.05     4709.57    411.30 o 
  26   0   0     7771.90     7018.41    477.06 o 
  28   0   0    20109.61    18117.81   1393.03 o 
  30   0   0     1910.76     2228.65     55.97 o 
  32   0   0      937.79     1148.72     43.80 o 
  34   0   0     7077.97     7739.98    204.54 o 
  36   0   0      408.51      564.25     22.24 o 
  38   0   0      121.56      151.43     18.91 o 
  40   0   0      103.94      138.94     19.78 o 
  42   0   0     3447.27     3736.22    112.84 o 
  44   0   0     5757.77     6155.56    196.17 o 
  46   0   0      473.24      606.41     53.94 o 
  48   0   0       18.05       51.28     21.26 o 
  50   0   0      106.25      114.98     21.88 o 
  52   0   0      231.08      334.64     41.82 o 
  54   0   0      801.57      975.76     50.04 o 
  56   0   0        6.88      -37.16     37.16 o 
   1   1   0     2390.73     2445.56     34.87 o 
   3   1   0     9336.49     9459.19    207.99 o 
   5   1   0      685.20      611.00     47.45 o 
   7   1   0    79262.06    73036.68   3173.68 o 
   9   1   0     2388.87     2067.66     54.15 o 
  11   1   0    12461.69    12730.66    188.45 o 
  13   1   0    11044.36    10999.25    271.44 o 
  15   1   0    20287.98    20114.53    163.02 o 
  17   1   0     4617.84     3800.74     77.07 o 
  19   1   0     1669.93     1813.90     53.27 o 
  21   1   0      156.28      143.66      7.78 o 
  23   1   0     1233.57     1286.11     25.76 o 
  25   1   0     3666.93     3755.17     53.84 o 
  27   1   0     6646.75     6259.15    205.00 o 
  29   1   0      131.58      159.50      9.90 o 
  31   1   0        3.78        5.35      6.53 o 
  33   1   0      163.04      181.16     25.31 o 
  35   1   0    10144.16     9438.12    843.81 o 
  37   1   0      513.76      533.25     18.62 o 
  39   1   0      353.99      436.40     18.93 o 
  41   1   0      540.07      582.94     32.17 o 
  43   1   0     1485.31     1721.17    104.73 o 
  45   1   0      811.19      873.83     23.68 o 
  47   1   0      140.37      136.67     17.73 o 
  49   1   0       13.68       39.59     19.61 o 
  51   1   0      431.04      541.19     30.79 o 
  53   1   0       26.04       33.35     23.26 o 
  55   1   0       37.97       33.52     22.15 o 
   0   2   0     3900.40     4036.37    237.59 o 
   2   2   0     2614.16     2112.42    109.84 o 
   4   2   0     1596.52     1576.96     40.11 o 
   6   2   0     1241.28     1388.67     57.11 o 
   8   2   0      622.58      602.09     17.50 o 
  10   2   0       41.96       37.36      4.97 o 
  12   2   0        2.87        2.38      5.48 o 
  14   2   0      279.09      239.61     16.69 o 
  16   2   0      252.43      206.87     10.34 o 
  18   2   0     2633.10     2512.84    127.60 o 
  20   2   0     2413.77     2328.53     79.27 o 
  22   2   0      753.03      773.29     14.64 o 
  24   2   0     2599.86     2601.73     94.92 o 
  26   2   0     1015.35     1007.23     53.36 o 
  28   2   0     2621.34     2709.36    156.16 o 
  30   2   0       11.47        0.10     11.16 o 
  32   2   0      125.30      169.50     15.04 o 
  34   2   0      375.40      361.66     28.83 o 
  36   2   0       61.33       28.32     10.24 o 
  38   2   0      508.87      479.67     24.43 o 
  40   2   0       69.93       61.39     21.03 o 
  42   2   0       42.95      103.68     23.63 o 
  44   2   0       49.17       53.28     23.76 o 
  46   2   0       17.12       40.58     24.34 o 
  48   2   0        1.63      -19.32     23.82 o 
  50   2   0       40.87       59.27     24.83 o 
  52   2   0        8.69        2.93     25.68 o 
   1   3   0      284.21      211.58     12.77 o 
   3   3   0      389.35      374.08     19.08 o 
   5   3   0       82.82       77.11      5.47 o 
   7   3   0     3668.67     3670.77    109.40 o 
   9   3   0     1960.75     1822.91    118.75 o 
  11   3   0     2710.98     2840.33    143.33 o 
  13   3   0        6.70       10.57      6.11 o 
  15   3   0      260.77      245.49     10.34 o 
  17   3   0     3903.81     3630.74     83.51 o 
  19   3   0     5046.51     4833.56    116.70 o 
  21   3   0       35.61       41.48      9.98 o 
  23   3   0     1295.45     1360.16     32.16 o 
  25   3   0     4439.22     4240.06     83.09 o 
  27   3   0     2635.35     2771.88     77.94 o 
  29   3   0      126.15      122.03     14.32 o 
  31   3   0        0.00       -9.23     13.80 o 
  33   3   0       78.98       67.56     13.59 o 
  35   3   0      309.12      315.16     16.44 o 
  37   3   0      359.07      399.84     16.98 o 
  39   3   0      168.67      132.72     15.57 o 
  41   3   0      410.02      536.95     24.34 o 
  43   3   0      154.74      165.93     27.24 o 
  45   3   0        9.16       17.97     25.37 o 
  47   3   0      142.27      161.02     30.18 o 
   0   4   0    17795.33    18235.16    359.85 o 
   2   4   0      608.21      644.47     25.50 o 
   4   4   0      874.98      945.11     49.87 o 
   6   4   0       30.95       12.05      9.69 o 
   8   4   0     3938.18     3478.89    201.03 o 
  10   4   0     1991.72     2124.54     72.19 o 
  12   4   0       26.81       25.42     11.63 o 
  14   4   0       41.15       53.27     10.31 o 
  16   4   0      678.29      781.78     18.34 o 
  18   4   0      979.50      832.11     31.83 o 
  20   4   0        8.39        1.88     12.15 o 
  22   4   0       93.08       59.40     12.45 o 
  24   4   0      850.09      878.01     37.99 o 
  26   4   0      133.88       85.16     12.90 o 
  28   4   0     2394.72     2241.69     66.50 o 
  30   4   0       86.00       60.38     15.80 o 
  32   4   0      862.38      948.83     22.94 o 
  34   4   0     2673.07     3101.74     34.56 o 
  36   4   0       20.15       34.58     16.48 o 
  38   4   0       94.03       79.28     17.55 o 
  40   4   0       86.30       52.43     18.28 o 
   1   5   0     2208.97     2438.32    264.00 o 
   3   5   0      105.27       93.64     14.96 o 
   5   5   0        3.25       12.93     13.19 o 
   7   5   0     1220.12     1164.42     58.16 o 
   9   5   0      485.83      527.91     34.67 o 
  11   5   0      734.45      882.14     35.23 o 
  13   5   0      241.16      228.65     23.28 o 
  15   5   0       58.64       83.11     32.11 o 
  17   5   0      155.59      145.04     22.36 o 
  19   5   0      403.73      463.54     48.02 o 
  21   5   0       29.01       24.81     23.86 o 
  23   5   0        0.95        3.33     22.61 o 
  25   5   0      142.01      115.96     23.78 o 
  27   5   0      662.37      693.96     62.71 o 
  29   5   0      212.06      295.23     29.26 o 
 -55   1   1       12.07       18.16     24.78 o 
 -53   1   1      380.32      421.34     28.96 o 
 -51   1   1      486.00      420.98     40.46 o 
 -49   1   1       26.58       35.69     25.10 o 
 -47   1   1      135.38      139.79     16.91 o 
 -45   1   1      647.10      695.26     28.84 o 
 -43   1   1      160.58      180.89     17.11 o 
 -41   1   1       82.79       98.05     16.50 o 
 -39   1   1       17.71       10.98     15.19 o 
 -37   1   1       21.94       18.83     17.41 o 
 -35   1   1     1798.75     1894.20     25.18 o 
 -33   1   1     6267.66     5527.45    401.09 o 
 -31   1   1      114.75       81.70     10.17 o 
 -29   1   1      359.95      276.11     21.17 o 
 -27   1   1     1235.79     1317.63     39.35 o 
 -25   1   1     7156.00     6815.34    222.51 o 
 -23   1   1     2157.84     2103.73     80.07 o 
 -21   1   1      752.68      543.81     35.02 o 
 -17   1   1     5656.39     4551.18    266.86 o 
 -15   1   1    17381.37    13711.38    604.73 o 
 -13   1   1     1492.43     1567.34     87.05 o 
  -9   1   1    91547.98   111809.32  13863.14 o 
  -7   1   1     8958.45     8324.16    601.68 o 
  -5   1   1      298.04      339.29     77.99 o 
  -3   1   1     6312.10     9629.55    730.84 o 
  -1   1   1     3891.56     3764.27     24.91 o 
   1   1   1     2087.48     2436.72    120.94 o 
   3   1   1    11933.11    13015.90    331.08 o 
   5   1   1      637.97      631.81     14.86 o 
   7   1   1     3289.32     4000.24    105.27 o 
   9   1   1   174752.47   163341.47   3698.77 o 
  11   1   1    53617.37    53603.71   1061.47 o 
  13   1   1     2665.37     2662.61     92.52 o 
  15   1   1     6027.02     5837.76    275.74 o 
  17   1   1     4429.37     3923.23     91.10 o 
  19   1   1    76884.78    70660.65   2340.54 o 
  21   1   1     1734.98     1783.63     76.19 o 
  23   1   1     1267.95     1253.70     64.18 o 
  25   1   1        4.30        3.03      3.87 o 
  27   1   1     1883.99     1639.98     52.97 o 
  29   1   1     1056.94      916.83     84.70 o 
  31   1   1      182.45      135.04      8.68 o 
  33   1   1       17.23       15.35      8.68 o 
  35   1   1     1504.40     1599.02    121.05 o 
  37   1   1      620.27      486.33     60.63 o 
  39   1   1       51.70       69.15     14.29 o 
  41   1   1      224.96      227.33     16.54 o 
  43   1   1     1177.30     1324.68     51.25 o 
  45   1   1       13.17       13.04     14.88 o 
  47   1   1       20.37       20.62     15.38 o 
  49   1   1       12.70       -3.09     15.19 o 
  51   1   1      212.19      263.11     20.38 o 
  53   1   1     1672.20     1983.09     57.16 o 
 -52   2   1      674.19      823.47     37.69 o 
 -50   2   1     1098.92     1405.46     44.41 o 
 -48   2   1       18.12       11.78     26.52 o 
 -46   2   1       22.05       33.12     28.62 o 
 -44   2   1      453.56      501.18     27.85 o 
 -42   2   1      736.46      922.86     34.06 o 
 -40   2   1       91.74      117.05     24.32 o 
 -38   2   1        8.55       10.80     12.27 o 
 -36   2   1      307.33      315.13     21.02 o 
 -34   2   1      412.67      431.98     16.19 o 
 -32   2   1     9466.08     9211.30    212.85 o 
 -30   2   1      445.26      421.75     13.99 o 
 -28   2   1     1046.26      907.16     47.25 o 
 -26   2   1     4834.66     4299.73    169.95 o 
 -24   2   1     1717.67     1794.93    121.62 o 
 -22   2   1        2.60       -5.21      8.61 o 
 -20   2   1     2802.31     2005.70    169.23 o 
 -18   2   1      995.14      926.00     93.54 o 
 -16   2   1    66949.27    37537.57   5056.70 o 
 -14   2   1     1329.07     1343.28     88.23 o 
 -12   2   1      603.52      525.81     14.23 o 
 -10   2   1     4964.05     4332.08    240.99 o 
  -8   2   1    22390.35    20851.86   1619.86 o 
  -6   2   1      576.98      438.67     27.41 o 
  -4   2   1     9671.81     9307.92    677.97 o 
  -2   2   1    11406.25    10988.70    332.53 o 
   0   2   1    11025.53    12333.05    297.14 o 
   2   2   1     9826.65    10160.47     99.62 o 
   4   2   1     6053.40     7046.15    239.05 o 
   6   2   1    11885.62    13226.14    342.06 o 
   8   2   1      934.87     1293.54     29.63 o 
  10   2   1     2451.99     2550.54     15.74 o 
  12   2   1    35622.50    36699.25    905.53 o 
  14   2   1      519.87      578.13     25.95 o 
  16   2   1    12211.43    15213.60    579.64 o 
  18   2   1    20823.36    18877.16   1496.55 o 
  20   2   1      196.45      133.30      9.05 o 
  22   2   1      676.03      608.43     45.29 o 
  24   2   1       30.35       29.17      6.74 o 
  26   2   1     3995.68     3920.94    133.04 o 
  28   2   1     2415.01     2738.39     37.37 o 
  30   2   1      320.11      325.66     13.56 o 
  32   2   1      145.36      155.41     12.63 o 
  34   2   1      130.94      138.22     19.60 o 
  36   2   1     5044.25     4806.10    903.39 o 
  38   2   1       23.31       18.51     21.16 o 
  40   2   1       96.28       68.73     20.63 o 
  42   2   1      191.15      216.94     24.73 o 
  44   2   1     1231.42     1325.58     36.80 o 
  46   2   1     3294.09     3606.24     70.47 o 
  48   2   1       54.29       22.85     25.55 o 
  50   2   1        2.07        9.91     22.60 o 
  52   2   1      149.65      179.47     26.68 o 
 -47   3   1      147.42      205.66     30.84 o 
 -45   3   1        0.05        9.98     25.26 o 
 -43   3   1      970.81     1191.26     37.22 o 
 -41   3   1        4.96       10.43     13.89 o 
 -39   3   1       11.97       14.06     14.12 o 
 -37   3   1       51.77       75.46     13.72 o 
 -35   3   1        0.93        3.11     13.20 o 
 -33   3   1      911.25      771.17     38.47 o 
 -31   3   1     1414.27     1435.51     65.80 o 
 -29   3   1      606.46      581.45     23.69 o 
 -27   3   1        4.09      -11.04     11.63 o 
 -25   3   1     8221.39     7601.77    424.24 o 
 -23   3   1     5656.29     4810.58    200.08 o 
 -21   3   1      122.29      103.52      9.86 o 
 -19   3   1     1596.16     1466.92     53.90 o 
 -17   3   1     4139.71     3622.55    148.83 o 
 -15   3   1     2379.12     2132.11     73.35 o 
 -13   3   1       57.90       57.84      5.86 o 
 -11   3   1        1.13        1.03      5.24 o 
  -9   3   1     4055.22     3661.56    227.59 o 
  -7   3   1      320.69      316.80     23.44 o 
  -5   3   1      137.56      126.13      5.42 o 
  -3   3   1     1916.04     1938.09     80.34 o 
  -1   3   1     1354.64     1406.29     62.73 o 
   1   3   1      296.96      245.47      9.32 o 
   3   3   1      976.49      994.80     24.35 o 
   5   3   1      726.21      706.67     10.23 o 
   7   3   1      576.18      464.98     10.98 o 
   9   3   1     3229.20     3065.42     53.60 o 
  11   3   1     3479.52     3675.85     45.39 o 
  13   3   1      272.93      295.63      7.78 o 
  15   3   1       20.30       16.29      7.16 o 
  17   3   1      654.76      644.40     20.74 o 
  19   3   1    17256.50    17197.49    273.78 o 
  21   3   1       28.14       27.43     10.75 o 
  23   3   1        0.70       -4.00      9.94 o 
  25   3   1      199.92      208.32     12.06 o 
  27   3   1       45.01       28.90     10.83 o 
  29   3   1       13.75       30.70     10.64 o 
  31   3   1      475.83      515.39     16.77 o 
  33   3   1     1120.92     1245.27     22.45 o 
  35   3   1       70.16       91.87     18.83 o 
  37   3   1      934.32     1015.82     74.31 o 
  39   3   1      260.58      226.32     23.31 o 
  41   3   1        5.22        3.89     22.80 o 
  43   3   1       76.31       56.11     24.21 o 
  45   3   1        3.56        8.50     24.00 o 
  47   3   1      780.48      912.72     32.91 o 
 -40   4   1      624.07      863.20     47.62 o 
 -38   4   1        0.87      -16.54     16.54 o 
 -36   4   1       25.10       15.12     16.91 o 
 -34   4   1       69.90      124.41     16.50 o 
 -32   4   1      112.50      121.48     16.65 o 
 -30   4   1        5.37        0.61     14.19 o 
 -28   4   1      274.26      300.13     15.96 o 
 -26   4   1      953.11      900.45     19.35 o 
 -24   4   1        0.25        1.88     11.19 o 
 -22   4   1        7.88        0.84     10.20 o 
 -20   4   1      887.93      747.99     36.79 o 
 -18   4   1     1265.09     1033.27    137.10 o 
 -16   4   1      813.93      677.20     79.87 o 
 -14   4   1       22.69       18.43      8.76 o 
 -12   4   1      727.45      708.71     76.68 o 
 -10   4   1     4707.48     5166.89    286.84 o 
  -8   4   1      623.83      502.00     42.16 o 
  -6   4   1      679.98      676.11     46.81 o 
  -4   4   1       25.11       11.84      9.32 o 
  -2   4   1       14.86       13.79      9.55 o 
   0   4   1     2189.46     2249.22     76.63 o 
   2   4   1       84.87       75.12     10.78 o 
   4   4   1        5.33       18.42      9.91 o 
   6   4   1      323.25      362.28     21.97 o 
   8   4   1      705.76      746.44     28.28 o 
  10   4   1      263.10      279.72     11.59 o 
  12   4   1      592.58      599.31     34.85 o 
  14   4   1       23.67       18.75     10.48 o 
  16   4   1      236.35      277.26     14.36 o 
  18   4   1      579.34      635.67     25.25 o 
  20   4   1     1970.04     1964.87     68.65 o 
  22   4   1      177.53      172.28     13.49 o 
  24   4   1      236.43      171.78     13.09 o 
  26   4   1        5.75       29.68     13.13 o 
  28   4   1      141.54      149.49     15.15 o 
  30   4   1      213.66      266.36     16.79 o 
  32   4   1      198.50      209.41     13.99 o 
  34   4   1      407.27      445.28     21.53 o 
  36   4   1      544.54      549.78     32.63 o 
  38   4   1      362.64      493.81     20.32 o 
  40   4   1        0.55       -9.44     25.16 o 
 -29   5   1       13.67       33.05     23.14 o 
 -27   5   1      250.43      221.74     25.22 o 
 -25   5   1      195.27      186.11     33.86 o 
 -23   5   1      635.09      783.78     44.98 o 
 -21   5   1       18.91       43.88     24.62 o 
 -19   5   1       38.61       26.89     21.80 o 
 -17   5   1        0.71        5.46     22.32 o 
 -15   5   1      247.36      221.82     33.61 o 
 -13   5   1      380.28      497.06     46.46 o 
 -11   5   1       66.74       63.19     15.88 o 
  -9   5   1      747.79      682.60     67.15 o 
  -7   5   1       68.58       91.23     14.16 o 
  -5   5   1     1728.45     1819.51     65.96 o 
  -3   5   1      114.68      118.09     14.02 o 
  -1   5   1      724.41      830.78     40.23 o 
   1   5   1      899.14      824.06     51.73 o 
   3   5   1      279.35      379.28     23.30 o 
   5   5   1      591.48      641.13     48.57 o 
   7   5   1       22.83       46.71     16.40 o 
   9   5   1     2969.37     2555.75     55.93 o 
  11   5   1      413.88      362.87     32.92 o 
  13   5   1       27.47        6.64     24.83 o 
  15   5   1      136.24      162.39     24.34 o 
  17   5   1      420.08      544.01     99.66 o 
  19   5   1     1367.97     1468.57    170.16 o 
  21   5   1       35.06       25.48     13.82 o 
  23   5   1      163.39      190.51     34.43 o 
  25   5   1        6.37        8.08     14.46 o 
  27   5   1      455.51      409.30    145.93 o 
  29   5   1       33.21       31.58     15.29 o 
 -56   0   2      334.84      301.69     41.48 o 
 -50   0   2      379.53      482.39     29.23 o 
 -48   0   2     4019.85     4496.96     52.53 o 
 -46   0   2       76.31      109.17     23.56 o 
 -44   0   2      219.17      278.39     24.90 o 
 -42   0   2     3497.07     3894.17    117.57 o 
 -40   0   2     1229.13     1404.15     30.23 o 
 -38   0   2      114.11      126.48     19.16 o 
 -36   0   2      441.85      477.74     17.90 o 
 -34   0   2       42.93       41.34     12.95 o 
 -32   0   2     2331.58     2280.78     59.63 o 
 -30   0   2      504.67      536.47     23.99 o 
 -26   0   2     1821.65     1921.11    194.74 o 
 -24   0   2     9109.21     6622.98    330.06 o 
 -22   0   2      318.34      239.25     17.03 o 
 -20   0   2       58.07       70.70     11.29 o 
 -18   0   2     1519.19     1173.66    354.24 o 
 -16   0   2    30846.14    23976.95   2645.27 o 
 -14   0   2    56259.57    60083.03   4040.60 o 
 -12   0   2     6651.52     7843.32   1100.85 o 
 -10   0   2     3480.45     4947.76   1106.36 o 
  -8   0   2    36909.96    42808.49   4676.28 o 
  -6   0   2    58879.64    42761.90   8490.53 o 
  -4   0   2    29858.52    33814.06    216.56 o 
   0   0   2   100131.57   113191.48   4224.10 o 
   2   0   2     4433.99     6962.17    126.94 o 
   4   0   2    33161.20    34532.28     69.68 o 
   6   0   2    13485.32    13314.34    437.96 o 
   8   0   2      891.46      757.61     87.63 o 
  10   0   2    23892.41    23093.52   1873.27 o 
  12   0   2    11134.51    11339.37    522.30 o 
  14   0   2     2277.18     2186.47     97.59 o 
  16   0   2     2730.29     2603.71    159.97 o 
  18   0   2     6436.34     4435.36    580.83 o 
  20   0   2    17333.79    12944.96    450.38 o 
  22   0   2     1749.94     1519.56     79.46 o 
  24   0   2      433.61      412.43     39.31 o 
  26   0   2        8.70       24.01     14.62 o 
  28   0   2    65430.02    64849.81   1035.89 o 
  30   0   2    15639.80    12302.77   1857.66 o 
  32   0   2     3122.24     3058.18     32.71 o 
  34   0   2      234.24      271.39     19.80 o 
  36   0   2     1401.90     1422.39     58.61 o 
  38   0   2     7680.80     7298.21     50.13 o 
  40   0   2      191.76      212.57     17.43 o 
  42   0   2      175.64      114.24     19.12 o 
  44   0   2      266.44      291.23     17.72 o 
  46   0   2      528.88      470.43     20.99 o 
  48   0   2      124.63      145.11     18.73 o 
  50   0   2      238.61      241.36     22.79 o 
  52   0   2       92.89      130.14     19.97 o 
  54   0   2      106.11      140.23     20.24 o 
 -55   1   2        1.72       13.46     26.44 o 
 -53   1   2        0.06      -15.67     25.55 o 
 -51   1   2      227.12      218.92     39.66 o 
 -49   1   2      282.10      363.38     38.63 o 
 -47   1   2      156.44      204.21     27.45 o 
 -45   1   2       63.20       63.36     17.27 o 
 -43   1   2      566.75      615.57     23.08 o 
 -41   1   2     9407.58     9666.34    260.63 o 
 -39   1   2       34.36       38.94     15.50 o 
 -37   1   2      140.83      149.54     29.19 o 
 -35   1   2      221.65      251.15     29.12 o 
 -33   1   2      649.26      547.74     40.53 o 
 -31   1   2      879.49      685.75     53.37 o 
 -29   1   2     2295.20     2041.18     74.46 o 
 -27   1   2     2763.61     2210.62     67.24 o 
 -25   1   2      160.18      185.80     13.18 o 
 -23   1   2     5691.44     4599.07    340.71 o 
 -21   1   2       65.55       77.77      5.34 o 
 -19   1   2       31.69       29.08      3.81 o 
 -17   1   2      312.63      229.58     14.67 o 
 -15   1   2     3181.54     4180.45    230.08 o 
 -13   1   2    12536.51    11478.11    526.64 o 
 -11   1   2    15723.71    11765.68     37.47 o 
  -9   1   2     3477.72     4571.35    182.68 o 
  -1   1   2     5944.56     6956.84     35.74 o 
   1   1   2     5342.36     6326.86    140.54 o 
   3   1   2    86948.05    79819.70   4298.60 o 
   5   1   2     8988.20     7728.04    102.38 o 
   7   1   2       54.48       44.45      4.70 o 
   9   1   2      964.80     1114.66     49.58 o 
  11   1   2    12274.77    12596.67    145.78 o 
  13   1   2     9458.18    11634.34    234.81 o 
  15   1   2     1764.58     1364.40     79.02 o 
  17   1   2    22554.39    23642.95    469.64 o 
  19   1   2        1.69        2.66      4.54 o 
  21   1   2    15242.95    15581.28    414.32 o 
  23   1   2       83.52      115.74      7.40 o 
  25   1   2      473.04      320.31     32.71 o 
  27   1   2     1725.30     1471.88    104.33 o 
  29   1   2       68.27       65.60      5.62 o 
  31   1   2     4185.10     3985.97    215.76 o 
  33   1   2       54.68       35.70      9.41 o 
  35   1   2     1740.78     1395.11    146.73 o 
  37   1   2     3599.75     3170.12    365.49 o 
  39   1   2      392.84      448.21     27.16 o 
  41   1   2      181.08      194.56     15.64 o 
  43   1   2       47.27       33.82     14.23 o 
  45   1   2      389.02      360.04     37.60 o 
  47   1   2      267.67      288.02     45.00 o 
  49   1   2       24.21       21.73     14.63 o 
  51   1   2       38.46       33.23     12.79 o 
  53   1   2        4.72       15.12     14.18 o 
 -52   2   2      182.90      193.34     28.21 o 
 -50   2   2       33.18       14.42     24.79 o 
 -48   2   2        0.06       16.09     28.09 o 
 -46   2   2      148.73      191.24     27.24 o 
 -44   2   2        0.41        7.68     21.88 o 
 -42   2   2      270.18      343.03     25.86 o 
 -40   2   2      370.53      357.87     22.29 o 
 -38   2   2        1.12       -7.49     14.05 o 
 -36   2   2       21.76       12.15     14.64 o 
 -34   2   2     4047.49     3907.11     46.52 o 
 -26   2   2     1480.48     1570.39     40.39 o 
 -20   2   2      190.21      141.46      7.20 o 
 -18   2   2     1672.84     1686.80     49.60 o 
 -16   2   2     4453.20     5180.06    867.86 o 
 -14   2   2     2184.22     2228.85    218.66 o 
 -12   2   2       51.93       66.99      9.95 o 
 -10   2   2      676.28      579.15     53.88 o 
  -8   2   2     2169.28     1981.82    256.28 o 
  -6   2   2       17.48       31.78      6.24 o 
  -4   2   2      380.28      503.66     67.48 o 
  -2   2   2      354.19      320.25     24.88 o 
   0   2   2       86.40       79.82      4.45 o 
   2   2   2     5515.31     5179.01    331.87 o 
   4   2   2      191.51      148.58      4.56 o 
   6   2   2      925.91      700.90     18.54 o 
   8   2   2      231.58      192.14      7.87 o 
  10   2   2     4083.76     4490.84    234.74 o 
  12   2   2      422.59      529.44     27.04 o 
  14   2   2      104.27      104.96      5.47 o 
  16   2   2        3.51        1.51      4.38 o 
  18   2   2     2756.05     2467.18    114.40 o 
  20   2   2     3921.92     4369.05     74.73 o 
  22   2   2       39.38       71.97      7.21 o 
  24   2   2     1077.79     1172.11     26.13 o 
  26   2   2     1563.54     1729.90     53.90 o 
  28   2   2       94.76      105.39     12.75 o 
  30   2   2        0.23       -4.15      9.39 o 
  32   2   2        2.56        7.07     11.49 o 
  34   2   2      307.21      355.75     16.63 o 
  36   2   2      341.19      388.45     38.69 o 
  38   2   2      724.20      633.62     33.95 o 
  40   2   2       58.38       53.86     21.10 o 
  42   2   2        6.95       12.19     21.73 o 
  44   2   2      149.01      140.54     23.71 o 
  46   2   2      150.48      142.26     25.94 o 
  48   2   2        0.14       14.15     25.36 o 
  50   2   2        4.85        6.71     23.97 o 
 -47   3   2      480.05      530.21     46.64 o 
 -45   3   2        1.74      -23.15     27.51 o 
 -43   3   2      390.16      453.14     31.51 o 
 -41   3   2     1752.69     1517.95    188.71 o 
 -39   3   2      159.46      149.24     19.45 o 
 -37   3   2      265.52      262.61     15.39 o 
 -35   3   2       87.44       93.01     13.99 o 
 -33   3   2      493.57      534.60     19.49 o 
 -31   3   2      568.29      577.64     29.82 o 
 -29   3   2      352.76      312.98     15.70 o 
 -27   3   2     3058.38     3176.47    200.09 o 
 -25   3   2        5.25      -13.48     13.48 o 
 -23   3   2     4967.34     4786.10     45.87 o 
 -21   3   2     3531.73     3469.06     71.90 o 
 -19   3   2     5998.45     3907.52     31.86 o 
 -17   3   2      349.90      382.65     36.35 o 
 -15   3   2      117.25      132.67      9.81 o 
 -13   3   2      888.85      848.97     38.24 o 
 -11   3   2     1508.99     1509.02     86.23 o 
  -9   3   2     1441.08     1299.72     62.98 o 
  -7   3   2      427.12      398.68     15.69 o 
  -5   3   2       27.17       20.62      5.56 o 
  -3   3   2        5.71        2.51      5.26 o 
  -1   3   2     2611.41     2589.38     38.11 o 
   1   3   2     3533.38     2853.83     97.91 o 
   3   3   2    13847.83    14908.34   1036.99 o 
   5   3   2      474.00      565.15     15.08 o 
   7   3   2      529.13      592.89     21.92 o 
   9   3   2     7903.37     8330.60    281.90 o 
  11   3   2     3076.23     2913.24     64.34 o 
  13   3   2       96.01       98.01      7.15 o 
  15   3   2       65.70      101.66      7.92 o 
  17   3   2      375.53      367.50     22.76 o 
  19   3   2     3396.25     3717.74    106.04 o 
  21   3   2     1302.44     1371.75     34.87 o 
  23   3   2      219.23      226.29     11.50 o 
  25   3   2        2.96       -2.02     10.61 o 
  27   3   2     3703.10     3801.87     87.92 o 
  29   3   2       53.48       49.22     11.07 o 
  31   3   2      178.35      145.75     11.59 o 
  33   3   2        0.05       -0.56     10.47 o 
  35   3   2      140.03      150.97     24.10 o 
  37   3   2     1783.35     1803.83    148.97 o 
  39   3   2       19.72        0.10     21.37 o 
  43   3   2       18.66       13.17     24.48 o 
  45   3   2      896.81     1228.71     39.24 o 
  47   3   2      275.24      266.14     27.68 o 
 -40   4   2      986.95     1125.35     26.38 o 
 -38   4   2       49.50       62.42     16.92 o 
 -36   4   2      240.10      192.37     16.41 o 
 -34   4   2      243.77      279.18     25.86 o 
 -32   4   2     1656.58     1326.94     52.93 o 
 -30   4   2      112.97      117.36     14.47 o 
 -28   4   2       66.26       72.68     12.66 o 
 -26   4   2        0.51       -6.45     12.65 o 
 -24   4   2     1485.33     1397.06     38.63 o 
 -22   4   2        4.90        0.05     18.68 o 
 -20   4   2       19.00       15.02     19.13 o 
 -18   4   2       56.56       65.11     19.78 o 
 -16   4   2     4036.51     3991.14    234.76 o 
 -14   4   2     9386.97     8659.26    511.33 o 
 -12   4   2     1236.70     1175.15     34.54 o 
 -10   4   2      165.53      174.27     10.96 o 
  -8   4   2        9.39       20.28      9.94 o 
  -6   4   2     2699.60     2739.17    136.20 o 
  -4   4   2     3328.92     3397.89    105.47 o 
  -2   4   2        4.27        0.31      9.56 o 
   0   4   2     1619.92     1536.87     59.71 o 
   2   4   2      626.14      627.16     30.88 o 
   4   4   2     2737.04     2852.88     78.21 o 
   6   4   2        4.06       -0.87      9.47 o 
   8   4   2       46.47       56.48     10.10 o 
  10   4   2     3083.57     3019.85    101.34 o 
  12   4   2      728.29      774.46     39.48 o 
  14   4   2      672.48      766.73     41.94 o 
  16   4   2      456.37      555.55     33.33 o 
  18   4   2      656.04      661.45     36.70 o 
  20   4   2     2479.50     2718.74     87.93 o 
  22   4   2      310.64      331.56     19.37 o 
  24   4   2        6.88        8.00     13.12 o 
  26   4   2       67.98       83.20     14.25 o 
  28   4   2     3762.69     3727.17    157.00 o 
  30   4   2     1943.94     1988.15     78.29 o 
  32   4   2      154.81      199.87     14.28 o 
  34   4   2       94.97       91.75     13.06 o 
  36   4   2      544.36      533.29     20.12 o 
  38   4   2     1196.39     1310.74    115.68 o 
  40   4   2        5.80       13.73     15.04 o 
 -29   5   2       80.53       68.02     30.70 o 
 -27   5   2       74.66       66.23     31.36 o 
 -25   5   2      609.53      715.59     46.55 o 
 -23   5   2       18.11       20.34     20.99 o 
 -21   5   2       39.09       16.19     29.89 o 
 -19   5   2       13.35        5.77     22.08 o 
 -17   5   2       61.68       86.57     33.38 o 
 -15   5   2        2.42      -14.81     21.15 o 
 -13   5   2      988.65     1019.71     44.85 o 
 -11   5   2      351.42      330.80     25.00 o 
  -9   5   2      545.13      605.52     47.81 o 
  -7   5   2     3928.67     4028.57    224.16 o 
  -5   5   2       48.69       31.23     14.15 o 
  -3   5   2       13.84       20.41     14.69 o 
  -1   5   2      498.70      546.96     25.45 o 
   1   5   2       29.71       18.72     12.79 o 
   3   5   2     1362.44     1173.16     20.92 o 
   5   5   2      135.31      147.05     13.57 o 
   7   5   2       18.57        6.05     17.55 o 
   9   5   2      349.38      257.06     27.91 o 
  11   5   2      816.50      614.77     61.03 o 
  13   5   2      122.27      136.14     24.26 o 
  15   5   2       85.29      102.81     18.03 o 
  17   5   2        1.75      -14.07     14.07 o 
  19   5   2       14.34        0.42     16.80 o 
  21   5   2      632.87      548.73     25.42 o 
  23   5   2        0.52       -1.81     14.46 o 
  25   5   2       93.55       60.80     15.74 o 
  27   5   2      161.59      173.46     18.19 o 
 -55   1   3       14.42       31.91     24.81 o 
 -53   1   3      108.70      152.68     51.55 o 
 -51   1   3        0.52       14.55     25.81 o 
 -49   1   3      189.15      233.40     27.44 o 
 -47   1   3       72.80       41.78     34.87 o 
 -45   1   3      395.44      304.44     22.19 o 
 -43   1   3     2408.40     2108.63    144.79 o 
 -41   1   3        2.66        2.41     15.57 o 
 -39   1   3      315.37      302.15     23.44 o 
 -37   1   3     1603.76     1620.74    104.35 o 
 -35   1   3      160.09      129.39     16.01 o 
 -33   1   3       99.94      116.84     14.38 o 
 -31   1   3       38.63       28.84      8.09 o 
 -29   1   3     2765.09     2170.25    180.27 o 
 -27   1   3       51.55       42.36      7.15 o 
 -25   1   3       22.94       15.18      5.83 o 
 -23   1   3     4038.01     3765.06    385.69 o 
 -21   1   3      239.95      284.19     25.83 o 
 -19   1   3      180.61      150.67     20.09 o 
 -17   1   3       58.09       63.10      5.70 o 
 -15   1   3     4232.74     5905.61    971.66 o 
 -13   1   3     7152.82    12146.41    486.33 o 
 -11   1   3     1282.22     1635.59     46.89 o 
  -9   1   3     1924.79     2073.42    163.25 o 
  -3   1   3       13.63       26.48      8.41 o 
  -1   1   3      154.08      205.82     29.63 o 
   1   1   3     5756.71     5517.73   1215.22 o 
   3   1   3    20419.70    21676.46    484.75 o 
   5   1   3    12363.14    14719.16    222.51 o 
   7   1   3     2305.97     3072.59     70.94 o 
   9   1   3     2266.49     2344.67    117.98 o 
  11   1   3      243.67      283.91     16.81 o 
  13   1   3    14418.50    14340.45    553.08 o 
  15   1   3     4398.48     4896.20    194.35 o 
  17   1   3     2311.67     2387.45     67.02 o 
  19   1   3     7039.03     5992.26    449.53 o 
  21   1   3     2131.82     1990.55     79.95 o 
  23   1   3     3689.09     3531.35     98.00 o 
  25   1   3      640.40      641.34     17.30 o 
  27   1   3     2445.11     2213.89    109.25 o 
  29   1   3     2081.02     1968.21    105.56 o 
  31   1   3      890.53      989.02     39.13 o 
  33   1   3      659.11      611.97     32.56 o 
  35   1   3      622.18      556.30     27.77 o 
  37   1   3     4233.73     3631.78    284.82 o 
  39   1   3     5306.71     4456.13    263.85 o 
  41   1   3      122.40      110.58     14.24 o 
  43   1   3       83.57       83.48     12.96 o 
  45   1   3      370.52      353.51     22.18 o 
  47   1   3      425.66      395.59     17.77 o 
  49   1   3      353.10      334.47     22.46 o 
  51   1   3       79.31       57.08     34.80 o 
  53   1   3      186.76      183.22     17.98 o 
 -52   2   3      279.11      380.27     32.34 o 
 -50   2   3      310.91      382.92     34.00 o 
 -48   2   3      179.53      264.13     26.72 o 
 -46   2   3      278.08      330.02     38.33 o 
 -44   2   3       63.70       68.82     27.46 o 
 -42   2   3       41.53       35.30     20.67 o 
 -40   2   3      466.87      454.33     24.17 o 
 -38   2   3     1778.60     1479.72    240.53 o 
 -36   2   3      258.24      236.30     21.92 o 
 -34   2   3       17.32        6.79     19.58 o 
 -24   2   3     3788.25     4346.03    320.16 o 
 -20   2   3     2300.72     3160.11    587.17 o 
 -18   2   3      404.91      472.38     10.76 o 
 -16   2   3      622.52      489.19     11.13 o 
 -14   2   3     6767.42     7196.85     35.62 o 
 -12   2   3     4756.09     6185.76   1203.52 o 
 -10   2   3    12072.05    20375.40   2367.46 o 
  -2   2   3        4.63       -1.18      7.48 o 
   0   2   3     7013.09     7405.24    433.12 o 
   2   2   3      263.12      190.91      7.33 o 
   4   2   3       11.05        2.23      5.08 o 
   6   2   3     3577.72     3184.16     78.26 o 
   8   2   3     6722.54     5384.70    205.43 o 
  10   2   3     1733.00     1796.52     98.42 o 
  12   2   3    39486.82    34320.88   1221.59 o 
  14   2   3      787.25     1028.56     34.59 o 
  16   2   3       89.21      109.08      7.25 o 
  18   2   3     1174.06     1091.95     39.77 o 
  20   2   3     7396.14     7570.35    235.07 o 
  22   2   3     6462.93     6544.46     98.89 o 
  24   2   3     5001.88     4994.56    112.04 o 
  26   2   3     1774.75     1917.97     47.97 o 
  28   2   3      899.89      791.58     43.07 o 
  30   2   3     5539.91     5539.60    144.36 o 
  32   2   3       92.00       64.14      7.89 o 
  34   2   3       43.75       40.07     14.74 o 
  36   2   3       60.53       75.41     19.47 o 
  38   2   3        3.84        0.84     24.23 o 
  40   2   3     1033.52     1143.22     31.10 o 
  42   2   3       38.63       28.28     19.34 o 
  44   2   3        2.78      -14.68     23.13 o 
  46   2   3     2528.71     2742.00     69.65 o 
  48   2   3      153.33      176.90     40.06 o 
  50   2   3      115.31      127.44     22.89 o 
 -47   3   3       18.40       23.14     28.62 o 
 -45   3   3      312.62      368.60     27.61 o 
 -43   3   3      197.94      153.88     16.32 o 
 -41   3   3       44.46       32.36     15.08 o 
 -39   3   3      681.75      699.65     20.29 o 
 -37   3   3      101.73      126.11     14.53 o 
 -35   3   3       12.09        6.43     13.45 o 
 -33   3   3      679.51      634.62     32.29 o 
 -31   3   3     1261.51     1070.21     59.69 o 
 -29   3   3     1648.80     1160.78     43.97 o 
 -27   3   3      189.38      115.20     10.25 o 
 -25   3   3     1126.87      875.09     42.16 o 
 -17   3   3      693.83      814.67    137.21 o 
 -15   3   3     1643.25     1657.00    191.52 o 
 -13   3   3     1759.35     1644.21    176.74 o 
 -11   3   3     1745.90     1593.89    131.78 o 
  -9   3   3      824.33      719.60     86.31 o 
  -7   3   3      768.30      761.61     62.53 o 
  -5   3   3     5934.08     6614.02   1172.23 o 
  -3   3   3     1093.50     1531.63    110.54 o 
  -1   3   3       11.04       11.38      9.15 o 
   1   3   3      346.75      469.76     32.96 o 
   3   3   3     2134.86     2282.61    119.63 o 
   5   3   3    15563.91    14215.04    647.71 o 
   7   3   3      760.99      664.04     43.25 o 
   9   3   3      148.04      126.81      5.99 o 
  11   3   3     1778.87     1536.89     59.97 o 
  13   3   3     1425.77     1200.27     37.36 o 
  15   3   3     1564.72     1631.89     53.52 o 
  17   3   3       46.81       49.42      8.83 o 
  19   3   3      533.89      440.97     20.30 o 
  21   3   3      253.64      335.97     17.08 o 
  23   3   3     2970.44     2970.17     59.63 o 
  25   3   3      219.13      212.90     11.77 o 
  27   3   3       43.36       22.87     10.12 o 
  29   3   3      553.60      515.15     22.13 o 
  31   3   3      534.47      424.34     13.79 o 
  33   3   3       21.78        5.24     10.46 o 
  35   3   3       77.43       81.88     10.12 o 
  37   3   3      120.57      100.57     15.27 o 
  39   3   3      752.87      728.98     28.51 o 
  43   3   3       43.80       44.01     20.78 o 
  45   3   3        0.38       -8.80     23.83 o 
 -40   4   3        1.76      -15.15     15.15 o 
 -38   4   3      139.38      145.57     15.60 o 
 -36   4   3      279.02      335.67     19.43 o 
 -34   4   3       19.98       -4.73     12.88 o 
 -32   4   3      227.59      206.31     15.81 o 
 -30   4   3        6.02       11.75     13.09 o 
 -28   4   3        6.04        1.04     11.85 o 
 -26   4   3        9.17       13.18     11.51 o 
 -24   4   3      103.27       97.90     11.27 o 
 -22   4   3      749.61      680.08     53.19 o 
 -20   4   3      335.14      212.20     23.82 o 
 -16   4   3     1920.19     1715.75    346.57 o 
 -14   4   3      602.03      508.93     68.98 o 
 -12   4   3      451.75      474.21     30.13 o 
 -10   4   3        0.84       -3.70     14.32 o 
  -8   4   3        1.36        1.50     11.28 o 
  -6   4   3      321.37      320.75     12.04 o 
  -4   4   3       52.92       58.96     10.89 o 
  -2   4   3      124.76      140.90     12.12 o 
   0   4   3      667.26      630.61     31.37 o 
   2   4   3      284.63      286.87     11.90 o 
   4   4   3      330.38      339.46     12.17 o 
   6   4   3      444.01      510.37     24.47 o 
   8   4   3      310.19      286.18     15.02 o 
  10   4   3      528.10      503.57     14.23 o 
  12   4   3      318.17      253.90     15.89 o 
  14   4   3       47.15       53.30     14.99 o 
  16   4   3       42.43       45.53     17.71 o 
  18   4   3      370.81      331.83     21.00 o 
  20   4   3      557.98      639.15     36.46 o 
  22   4   3     1361.62     1355.79     30.98 o 
  24   4   3      209.96      192.91     16.70 o 
  26   4   3       30.30       28.07     12.35 o 
  28   4   3       89.08       97.38     12.85 o 
  30   4   3      289.07      269.35     14.78 o 
  32   4   3        0.72       -0.37     13.14 o 
  34   4   3       17.75       14.60     14.21 o 
  36   4   3      569.27      588.86     36.84 o 
  38   4   3        0.63        5.87     11.09 o 
 -29   5   3      241.05      270.86     23.26 o 
 -27   5   3        0.01      -21.05     34.53 o 
 -25   5   3       11.12       12.91     21.80 o 
 -23   5   3        0.01       18.38     34.32 o 
 -21   5   3        9.11        2.93     23.90 o 
 -19   5   3      156.27      192.08     22.79 o 
 -17   5   3        1.70       -6.38     20.72 o 
 -15   5   3        0.11       -3.56     21.61 o 
 -13   5   3      565.54      524.32     37.89 o 
 -11   5   3       20.03       35.72     22.64 o 
  -9   5   3      712.30      758.86     40.76 o 
  -7   5   3      754.74      890.39     54.59 o 
  -5   5   3     3229.76     3285.55     43.79 o 
  -3   5   3      182.71      218.21     16.44 o 
  -1   5   3      311.46      311.86     15.75 o 
   1   5   3       16.07       20.34     11.34 o 
   3   5   3     1256.65     1286.07     84.50 o 
   5   5   3      753.32      661.29     41.33 o 
   7   5   3       22.21       33.09     12.91 o 
   9   5   3      203.38      243.75     25.57 o 
  11   5   3        3.56       14.88     13.89 o 
  13   5   3      242.81      215.76     16.30 o 
  15   5   3        0.04       -2.48     15.21 o 
  17   5   3       21.73       16.11     13.83 o 
  19   5   3      170.05      175.39     19.78 o 
  21   5   3        1.59       -4.58     13.06 o 
  23   5   3      499.56      386.98     35.73 o 
  25   5   3       12.84        5.91     14.90 o 
  27   5   3      541.74      496.58     38.81 o 
 -48   0   4     1050.95      982.31     42.39 o 
 -46   0   4     1024.19      906.79     53.04 o 
 -44   0   4     2250.55     2037.66    124.51 o 
 -42   0   4       24.99       27.95     19.17 o 
 -40   0   4     1115.69     1063.56     27.30 o 
 -38   0   4     7561.93     6983.93    311.75 o 
 -36   0   4     1138.22      877.81     88.98 o 
 -34   0   4       34.12       35.36     12.09 o 
 -32   0   4      378.23      286.59     34.97 o 
 -30   0   4     1058.26      760.25     66.67 o 
 -28   0   4        3.66        8.45     15.01 o 
 -26   0   4       81.29       69.43     15.01 o 
 -24   0   4    27267.53    28564.04   1903.97 o 
 -22   0   4      112.49      137.46     67.15 o 
 -20   0   4     6827.72     8842.81    443.78 o 
 -18   0   4     6909.47     8906.92   2766.38 o 
 -16   0   4     2304.28     2868.55    312.65 o 
 -14   0   4     7461.60     9736.68   1706.02 o 
 -12   0   4     8769.95     9098.55   1298.77 o 
 -10   0   4     2945.01     2675.29    498.85 o 
  -8   0   4       20.68       22.41      7.21 o 
  -6   0   4     3385.65     3544.39    477.72 o 
   0   0   4     4098.07     5611.11    142.86 o 
   2   0   4     1087.33     1256.18    205.19 o 
   4   0   4    44304.43    51214.45   1397.26 o 
   6   0   4    35126.02    38432.27   4083.09 o 
   8   0   4    13876.41    14955.28    997.00 o 
  10   0   4    24553.89    26555.97    551.12 o 
  12   0   4      152.41      112.44      6.29 o 
  14   0   4    30565.18    27442.93   1890.13 o 
  16   0   4      430.88      423.66     19.19 o 
  18   0   4      387.15      419.88     13.91 o 
  20   0   4     9422.33     9177.02    349.20 o 
  22   0   4    10788.75     9189.40    922.79 o 
  24   0   4    17007.05    12339.61   1508.47 o 
  26   0   4     1474.63      994.27    150.67 o 
  28   0   4        5.12        6.26      5.63 o 
  30   0   4     5203.99     4397.91    259.77 o 
  32   0   4     5325.76     4098.37    248.23 o 
  34   0   4      439.31      367.30     20.46 o 
  36   0   4     6132.67     4869.59    457.00 o 
  38   0   4        8.68       21.35     14.46 o 
  40   0   4      644.98      526.23     26.23 o 
  42   0   4     2881.96     2401.02    198.04 o 
  44   0   4       14.15       56.14     18.41 o 
  46   0   4     3885.62     3315.98    248.64 o 
  48   0   4     1118.18     1056.89     61.78 o 
  50   0   4       10.96       -8.57     18.43 o 
  52   0   4       10.58       -8.88     16.59 o 
 -55   1   4      249.08      332.72     51.83 o 
 -53   1   4       15.07       42.72     24.63 o 
 -51   1   4        3.45       10.25     26.80 o 
 -49   1   4       51.26       45.55     32.84 o 
 -47   1   4     1276.20     1245.53     48.06 o 
 -45   1   4      416.13      381.50     26.39 o 
 -43   1   4        4.06       -6.87     31.26 o 
 -41   1   4     1162.60      720.54     30.38 o 
 -39   1   4     1196.98      959.81    224.34 o 
 -37   1   4     5695.73     5022.63     43.83 o 
 -35   1   4      670.24      670.35     21.42 o 
 -33   1   4      140.51      130.91     22.81 o 
 -31   1   4      280.15      186.87     15.86 o 
 -29   1   4      748.93      671.45     70.56 o 
 -27   1   4      392.53      339.68     11.72 o 
 -25   1   4     1599.67     1751.46     78.30 o 
 -23   1   4       20.02       42.45      6.45 o 
 -21   1   4     8418.46     8832.90    690.68 o 
 -19   1   4     1490.88     1988.62    179.80 o 
 -17   1   4      426.52      652.90     91.21 o 
 -15   1   4        0.57       11.13      5.41 o 
 -13   1   4    21797.30    26447.02   3012.06 o 
 -11   1   4    12835.41    17465.78   2845.95 o 
  -9   1   4    14577.10    14160.97   1449.28 o 
  -3   1   4    21639.61    20206.02   1084.51 o 
  -1   1   4     4302.36     3979.42    120.30 o 
   1   1   4      556.72      458.51     34.65 o 
   3   1   4     8578.36     9825.72    249.03 o 
   5   1   4     1991.57     1892.18     67.76 o 
   7   1   4      493.21      408.23     24.29 o 
   9   1   4     1576.47     1544.98     46.71 o 
  11   1   4      177.73      192.44     10.59 o 
  13   1   4      105.41       80.75      5.53 o 
  15   1   4     5000.96     5614.76    256.09 o 
  17   1   4     1777.79     1855.46    103.71 o 
  19   1   4       31.83       20.54      3.12 o 
  21   1   4     2204.95     2247.74    118.69 o 
  23   1   4     2321.46     2071.75    119.12 o 
  25   1   4     1560.71     1645.44     82.01 o 
  27   1   4     1226.24     1128.93     33.18 o 
  29   1   4     1382.67     1180.79     38.76 o 
  31   1   4     4022.08     3857.20    109.90 o 
  33   1   4       19.60        6.27     10.59 o 
  35   1   4        0.01        2.76     10.80 o 
  37   1   4        1.12        3.22     11.89 o 
  39   1   4     2543.15     2244.23     97.55 o 
  41   1   4      684.34      626.54     40.60 o 
  43   1   4      618.97      579.33     25.90 o 
  45   1   4      417.12      480.64     44.73 o 
  47   1   4       88.70       87.00     16.47 o 
  49   1   4      463.61      463.53     22.44 o 
  51   1   4       40.98       44.32     15.39 o 
 -52   2   4       30.48       56.75     28.99 o 
 -50   2   4       30.01       22.39     23.23 o 
 -48   2   4      309.79      331.47     27.64 o 
 -46   2   4        5.43        9.86     20.72 o 
 -44   2   4       25.77       47.02     24.35 o 
 -42   2   4        0.01       -4.36     20.78 o 
 -40   2   4       37.00       53.06     19.75 o 
 -38   2   4       34.60       37.36     20.52 o 
 -36   2   4        0.56       14.36     15.96 o 
 -34   2   4      221.04      164.95     19.34 o 
 -32   2   4       61.09      126.27     22.22 o 
 -22   2   4      174.27      261.55     39.88 o 
 -20   2   4      586.68      640.75     82.22 o 
 -18   2   4     4728.27     6077.07    296.95 o 
 -16   2   4      494.92      449.95     28.04 o 
 -14   2   4      505.79      428.03     62.77 o 
 -12   2   4     2746.19     2377.31    171.56 o 
  -4   2   4     4102.08     4580.92     94.77 o 
  -2   2   4     4751.52     5236.04    310.18 o 
   0   2   4     1608.49     2144.78    138.09 o 
   2   2   4     1132.19     1178.37     53.78 o 
   4   2   4      658.51      649.69     29.04 o 
   6   2   4     1004.46     1215.68     41.59 o 
   8   2   4     2364.02     2570.88     62.45 o 
  10   2   4     1243.76     1550.63     61.01 o 
  12   2   4     1720.48     1613.07     65.24 o 
  14   2   4      482.80      417.38     18.28 o 
  16   2   4      457.93      535.44     32.07 o 
  18   2   4      223.79      219.98     11.92 o 
  20   2   4       19.70       10.47      6.83 o 
  22   2   4     1263.33     1427.89     41.17 o 
  24   2   4        1.24        3.32      7.46 o 
  26   2   4      131.13      147.80      9.66 o 
  28   2   4      295.80      317.10     11.09 o 
  30   2   4       34.89       22.60      7.04 o 
  32   2   4      295.55      237.54     12.70 o 
  34   2   4      279.90      221.52     14.50 o 
  36   2   4       43.72       51.70     13.24 o 
  38   2   4        5.45        3.21     15.91 o 
  40   2   4       86.13       95.54     19.57 o 
  42   2   4        1.43        6.43     20.48 o 
  44   2   4       26.42       19.92     18.77 o 
  46   2   4      295.82      327.53     32.04 o 
  48   2   4      608.67      568.72     67.09 o 
 -47   3   4      293.91      280.96     26.99 o 
 -45   3   4      881.74      723.13     96.03 o 
 -43   3   4       38.17       13.79     14.46 o 
 -41   3   4      106.10      109.52     15.53 o 
 -39   3   4        0.19       -3.34     20.49 o 
 -19   3   4     1111.09     1279.13     32.90 o 
 -17   3   4       96.61       81.32     13.17 o 
 -13   3   4     4863.73     5719.92    338.62 o 
 -11   3   4      896.27     1094.66    145.12 o 
  -9   3   4     1823.73     2693.89    193.33 o 
  -7   3   4     1505.11     2220.07    129.78 o 
  -3   3   4     1475.56     1391.71    194.75 o 
  -1   3   4     2081.39     2304.91    305.02 o 
   1   3   4     1803.62     2297.60    106.93 o 
   3   3   4     1175.04     1293.44     49.88 o 
   5   3   4     2103.61     2255.52     28.91 o 
   7   3   4      685.34      803.36     46.23 o 
   9   3   4     2287.23     2430.13    173.88 o 
  11   3   4       17.07       25.81      6.63 o 
  13   3   4        0.13       -0.76      7.00 o 
  15   3   4      528.68      470.12     19.71 o 
  17   3   4      241.04      221.42     11.26 o 
  19   3   4     1485.54     1390.41     28.98 o 
  21   3   4     1878.51     1778.27     69.22 o 
  23   3   4      213.70      209.86     15.28 o 
  25   3   4        1.93       -3.38      9.06 o 
  27   3   4      321.60      299.31     14.41 o 
  29   3   4     2275.73     2193.16     87.94 o 
  31   3   4      501.06      556.28     27.23 o 
  33   3   4      111.47       79.06      9.46 o 
  35   3   4      357.88      282.61     16.08 o 
  37   3   4        8.96       13.46     11.49 o 
  39   3   4     1226.44     1183.56     29.42 o 
  41   3   4      156.64      122.73     22.19 o 
  43   3   4        3.84      -10.33     20.12 o 
 -40   4   4      429.34      369.60     18.11 o 
 -38   4   4      670.86      531.89     26.12 o 
 -36   4   4      608.64      645.11     28.41 o 
 -34   4   4       13.40        3.44     14.72 o 
 -32   4   4      272.56      264.41     17.29 o 
 -30   4   4     1323.81     1293.80     81.66 o 
 -28   4   4      911.53      756.40     56.16 o 
 -26   4   4     1083.41      779.20     93.94 o 
 -24   4   4      418.19      264.75     34.82 o 
 -22   4   4       85.79       70.38     11.77 o 
 -20   4   4     1117.34      953.86     78.54 o 
 -18   4   4      494.66      476.44     45.83 o 
 -16   4   4      268.63      219.94     42.28 o 
 -14   4   4     1682.42     1648.23    196.87 o 
 -12   4   4      586.32      673.54     75.28 o 
 -10   4   4     2240.10     2112.71    288.46 o 
  -8   4   4      586.72      454.50     44.54 o 
  -6   4   4      472.38      469.10     29.74 o 
  -4   4   4     3960.39     3058.86    393.35 o 
  -2   4   4      534.44      477.86     54.02 o 
   0   4   4      311.33      287.25     28.90 o 
   2   4   4      501.55      501.70     22.56 o 
   4   4   4     1550.49     1499.21     81.49 o 
   6   4   4      738.52      717.86     37.49 o 
   8   4   4      554.72      585.40     28.84 o 
  10   4   4        6.67       -6.63     18.92 o 
  12   4   4     1676.88     1818.32     56.62 o 
  14   4   4     7839.21     7920.29    470.52 o 
  16   4   4       20.66       41.68     20.05 o 
  18   4   4      140.64      179.88     29.11 o 
  20   4   4       46.40       26.95     12.32 o 
  22   4   4     1369.66     1293.01     99.22 o 
  24   4   4      916.57      964.63     62.07 o 
  26   4   4       91.55       94.21     13.57 o 
  28   4   4        3.84       -1.53     11.53 o 
  30   4   4      173.19      141.02     12.91 o 
  32   4   4     1564.37     1356.42     44.26 o 
  34   4   4      135.11      116.16     13.28 o 
  36   4   4      109.48      102.24     12.79 o 
 -27   5   4       91.90       86.10     23.24 o 
 -25   5   4      589.47      523.44     45.94 o 
 -23   5   4        5.45       -4.49     23.43 o 
 -21   5   4      135.14      178.13     32.44 o 
 -19   5   4      326.42      300.06     38.08 o 
 -17   5   4        1.41       19.85     33.23 o 
 -15   5   4       59.95        6.99     34.57 o 
 -13   5   4      705.97      678.81     32.65 o 
 -11   5   4     1431.71     1312.33     52.56 o 
  -9   5   4      565.06      605.72     58.50 o 
  -7   5   4      614.62      618.08     50.80 o 
  -5   5   4       19.26        9.00     13.85 o 
  -3   5   4     1322.66     1470.95    100.57 o 
  -1   5   4       72.92       82.70     14.45 o 
   1   5   4      133.77      164.70     13.50 o 
   3   5   4      307.07      285.07     14.65 o 
   5   5   4      105.80      110.70     15.74 o 
   7   5   4      919.62      849.72     36.47 o 
   9   5   4       22.08       59.66     20.23 o 
  11   5   4       16.58       12.69     16.58 o 
  13   5   4      761.89      809.13     37.65 o 
  15   5   4      909.84      956.37     34.10 o 
  17   5   4      345.34      364.15     25.63 o 
  19   5   4       59.51       70.46     17.35 o 
  21   5   4      142.17      149.97     17.22 o 
  23   5   4       48.74       82.50     16.86 o 
  25   5   4      461.98      533.94     28.71 o 
 -53   1   5      886.85      835.97     46.49 o 
 -51   1   5      135.80      139.63     37.36 o 
 -49   1   5      156.45      185.49     38.89 o 
 -47   1   5      111.68       81.70     34.90 o 
 -45   1   5     1401.74     1388.30     71.29 o 
 -43   1   5       26.68       43.48     25.84 o 
 -39   1   5      617.96      439.47     81.29 o 
 -33   1   5      267.02      184.39     52.89 o 
 -31   1   5       15.96       10.81     15.59 o 
 -29   1   5     4411.48     4139.14    324.28 o 
 -27   1   5     3606.57     3881.88    394.97 o 
 -25   1   5     2616.98     3213.65    306.03 o 
 -23   1   5      126.11      103.90     15.74 o 
 -21   1   5      100.74       82.00      9.60 o 
 -19   1   5     4874.41     5116.98    779.69 o 
 -17   1   5     2608.72     3031.97    272.92 o 
 -15   1   5     8354.94     9640.53   1302.64 o 
 -13   1   5     6320.38     6431.57    353.04 o 
 -11   1   5     1534.67     1205.31     65.03 o 
  -9   1   5     7016.80     7641.66     86.24 o 
  -7   1   5     1064.26     1115.33     11.59 o 
  -5   1   5     3026.06     3223.04    114.54 o 
  -3   1   5    12493.49    11693.61    565.77 o 
  -1   1   5       99.77      189.11     19.98 o 
   1   1   5      183.26      101.95     17.73 o 
   3   1   5    10303.54    12204.10    988.38 o 
   5   1   5      763.54      766.47     68.91 o 
   7   1   5      208.02      302.91     14.35 o 
   9   1   5     2349.97     2389.65     91.56 o 
  11   1   5      421.68      376.69     25.23 o 
  13   1   5     4697.24     5931.45    199.68 o 
  15   1   5    14340.55    16622.92    370.28 o 
  17   1   5     1507.21     1743.47     20.31 o 
  19   1   5     2873.34     3444.19    264.38 o 
  21   1   5      342.17      240.55      9.72 o 
  23   1   5     4799.09     5472.82    223.05 o 
  25   1   5      787.70      755.19     47.49 o 
  27   1   5     1821.00     1889.29     95.71 o 
  29   1   5     3746.02     3467.92    110.16 o 
  31   1   5      300.36      350.52     14.26 o 
  33   1   5     4527.08     4206.70    184.95 o 
  35   1   5       68.60       67.94     10.62 o 
  37   1   5      276.64      256.88     14.72 o 
  39   1   5       13.91       28.74      9.94 o 
  41   1   5      438.41      455.53     36.92 o 
  43   1   5      370.75      311.46     32.78 o 
  45   1   5     1204.40     1040.37     75.80 o 
  47   1   5        2.71      -15.12     15.12 o 
  49   1   5       53.59       58.70     14.91 o 
 -50   2   5        0.05       14.16     24.22 o 
 -48   2   5      358.87      349.67     31.79 o 
 -46   2   5     1322.14     1323.30     44.11 o 
 -44   2   5        4.39       22.06     22.42 o 
 -42   2   5      948.22      880.85     60.16 o 
 -40   2   5      359.26      258.40     22.44 o 
 -38   2   5     1489.82     1082.08     90.82 o 
 -22   2   5      993.24     1248.75    103.89 o 
 -20   2   5      394.95      387.43     23.57 o 
 -16   2   5      494.08      607.33     97.65 o 
 -14   2   5     1726.55     1842.29    565.89 o 
 -12   2   5     6373.72     6143.97     41.93 o 
 -10   2   5      785.13      953.90    233.28 o 
  -8   2   5      549.10      296.66    128.09 o 
  -6   2   5     4296.01     5872.06     51.61 o 
  -4   2   5     1618.37     1265.81     27.49 o 
  -2   2   5    22918.81    25418.30   2055.23 o 
   0   2   5     3416.41     4460.75    238.00 o 
   2   2   5      355.10      463.37     49.58 o 
   4   2   5     4081.71     4527.27    171.24 o 
   6   2   5    13373.43    12551.84    850.00 o 
   8   2   5     1151.56     1192.16     57.12 o 
  10   2   5     4698.13     5208.69    176.50 o 
  12   2   5     7109.93     7679.05    187.64 o 
  14   2   5     5151.60     5122.49    125.25 o 
  16   2   5     8468.92     8828.42    179.13 o 
  18   2   5     1313.17     1364.77     64.26 o 
  20   2   5      810.82      807.95     38.12 o 
  22   2   5      982.17     1112.22     63.13 o 
  24   2   5      332.95      353.47     14.12 o 
  26   2   5        2.59       -3.38      7.68 o 
  28   2   5      238.23      236.23     13.34 o 
  30   2   5      414.03      403.40     26.28 o 
  32   2   5      699.13      681.36     47.73 o 
  34   2   5      780.00      743.68     63.92 o 
  36   2   5      236.44      184.01     17.49 o 
  38   2   5      794.02      809.50     25.03 o 
  40   2   5      929.96      791.36     99.95 o 
  42   2   5      164.09      146.06     16.62 o 
  44   2   5       98.40      111.79     18.60 o 
  46   2   5      141.43      104.59     21.81 o 
 -45   3   5      578.93      614.33     32.27 o 
 -43   3   5       15.61       13.79     15.55 o 
 -41   3   5      588.22      441.12     60.11 o 
 -39   3   5      102.05       96.93     22.14 o 
 -33   3   5      364.13      349.78     29.80 o 
 -31   3   5       51.91       29.54     18.49 o 
 -25   3   5      646.57      576.13     31.31 o 
 -19   3   5     5570.12     5464.76     89.39 o 
 -17   3   5     4275.46     4714.26    335.20 o 
 -15   3   5       21.86       39.68     17.62 o 
 -13   3   5      181.43      234.82     54.60 o 
 -11   3   5     1412.27     1893.37    133.21 o 
  -9   3   5      202.92      299.28     23.51 o 
  -3   3   5        3.14       10.31     16.30 o 
  -1   3   5     4771.52     5548.51    935.91 o 
   1   3   5        0.64        2.12     13.92 o 
   3   3   5      198.79      270.31     17.27 o 
   5   3   5     5123.31     5147.30    274.76 o 
   7   3   5      255.76      228.31     14.45 o 
   9   3   5     4400.74     4984.85     38.05 o 
  11   3   5     1590.62     1857.62     51.70 o 
  13   3   5      801.90      836.39     23.25 o 
  15   3   5     1127.45     1131.83     53.59 o 
  17   3   5     2571.17     2601.06    139.44 o 
  19   3   5        5.26       12.19      9.54 o 
  21   3   5      478.13      526.94     46.57 o 
  23   3   5     2025.36     2041.81    125.54 o 
  25   3   5     1206.05     1152.14     92.28 o 
  27   3   5      472.04      439.69     39.08 o 
  29   3   5       44.19       74.13     10.12 o 
  31   3   5        1.74       -5.69      9.61 o 
  33   3   5      628.90      587.54     85.15 o 
  35   3   5       12.50        5.36     10.77 o 
  37   3   5        9.51      -11.80     11.80 o 
  39   3   5      105.04       63.99     13.71 o 
  41   3   5      474.87      392.74     40.78 o 
  43   3   5      660.17      463.36     27.11 o 
 -38   4   5       26.00       63.10     23.47 o 
 -36   4   5        1.47        1.15     13.60 o 
 -34   4   5      846.89      776.59     49.42 o 
 -32   4   5      389.19      296.71     18.69 o 
 -30   4   5       87.40       96.71     12.84 o 
 -28   4   5       30.12       31.06     10.57 o 
 -26   4   5       87.93      105.00     12.07 o 
 -24   4   5      148.95      146.25     16.29 o 
 -22   4   5      130.74      109.61     11.53 o 
 -20   4   5      311.40      284.03     33.85 o 
 -18   4   5      269.31      291.33     33.58 o 
 -16   4   5     1160.44     1173.97     98.24 o 
 -14   4   5       22.71       27.85     13.72 o 
 -12   4   5       96.07       87.42     13.36 o 
 -10   4   5      356.66      410.15     62.33 o 
  -8   4   5      170.36      157.25     12.96 o 
  -6   4   5      319.43      348.16     30.38 o 
  -4   4   5     2525.94     3252.77    160.62 o 
  -2   4   5       14.11        5.66     15.22 o 
   0   4   5        0.81        3.09     14.61 o 
   2   4   5       29.37       18.86     14.13 o 
   4   4   5      695.61      565.25     66.85 o 
   6   4   5      148.66      141.28     22.97 o 
   8   4   5     1068.00      975.96    120.69 o 
  10   4   5      441.97      573.67     30.89 o 
  12   4   5      697.90      707.51     44.81 o 
  14   4   5      276.05      323.52     19.57 o 
  16   4   5      529.04      592.78     24.50 o 
  18   4   5        0.97        3.11     17.35 o 
  20   4   5       45.25       49.45     13.62 o 
  22   4   5      459.44      420.92     29.16 o 
  24   4   5       34.31       56.21     13.59 o 
  26   4   5      970.95     1056.26     47.96 o 
  28   4   5       49.17       52.91     13.70 o 
  30   4   5      314.91      355.23     16.59 o 
  32   4   5        5.95       19.22     14.06 o 
  34   4   5      110.22      100.39     14.81 o 
 -25   5   5      213.78      186.47     24.92 o 
 -23   5   5      142.87      138.92     38.68 o 
 -21   5   5      632.82      692.27     42.33 o 
 -19   5   5      147.78       85.20     20.77 o 
 -17   5   5        0.15        4.55     13.65 o 
 -15   5   5       13.73        9.59     14.66 o 
 -13   5   5      164.17      149.00     53.31 o 
 -11   5   5      399.55      349.88     74.36 o 
  -9   5   5      701.82      691.74     29.70 o 
  -7   5   5       17.04       15.49     14.87 o 
  -5   5   5       68.78       93.96     15.27 o 
  -3   5   5        9.84       19.61     12.89 o 
  -1   5   5      334.76      325.08     15.12 o 
   1   5   5       82.55      120.10     14.37 o 
   3   5   5      115.82      145.74     15.30 o 
   5   5   5      201.34      151.23     31.00 o 
   7   5   5      103.08       99.88     28.12 o 
   9   5   5       37.05       34.25     19.72 o 
  11   5   5       64.32       63.23     20.69 o 
  13   5   5      418.97      521.98     27.04 o 
  15   5   5       25.79       23.74     17.90 o 
  17   5   5       61.16       77.26     19.71 o 
  19   5   5        1.54      -15.23     19.51 o 
  21   5   5       44.77       64.93     19.37 o 
 -44   0   6     7101.45     5965.85     53.14 o 
 -42   0   6      253.66      227.66     19.49 o 
 -40   0   6     1018.91      901.26    200.42 o 
 -38   0   6       28.32       44.04     18.14 o 
 -36   0   6      152.33      158.65     22.64 o 
 -34   0   6     4100.75     4226.68    414.53 o 
 -32   0   6     2190.88     2168.31     33.97 o 
 -30   0   6      145.40      144.80     18.99 o 
 -28   0   6      522.68      499.43     31.13 o 
 -26   0   6     7965.04    10323.96   1201.58 o 
 -24   0   6      581.98      975.27     37.06 o 
 -22   0   6      501.56      976.62     38.70 o 
 -20   0   6       58.90       55.06     17.12 o 
 -18   0   6    21741.32    25304.92   2611.80 o 
 -16   0   6    11055.90    11827.58    872.45 o 
 -14   0   6     1660.14     1297.11    157.49 o 
 -12   0   6       29.66       31.15     11.04 o 
 -10   0   6    18469.88    13599.50   1711.07 o 
  -8   0   6     4087.78     2921.41    720.21 o 
   0   0   6    22205.65    21117.07    959.92 o 
   2   0   6       11.07        4.04     14.18 o 
   4   0   6     2474.05     2169.42    182.96 o 
   6   0   6      292.26      597.73     43.96 o 
   8   0   6      281.76      210.25     14.48 o 
  10   0   6     3297.01     5627.29    140.23 o 
  12   0   6     8797.59    12160.38    667.17 o 
  14   0   6     4687.03     5767.68    547.98 o 
  16   0   6     8514.06    11922.00    882.18 o 
  18   0   6     4658.19     6008.39    534.61 o 
  20   0   6       12.28        8.35      7.27 o 
  22   0   6        1.85        6.34      5.99 o 
  24   0   6     6389.52     5400.85    460.56 o 
  26   0   6      158.74      180.30     10.65 o 
  28   0   6      652.21      663.64     51.80 o 
  30   0   6     1202.20     1092.50     80.53 o 
  32   0   6     8866.44     8883.92     56.28 o 
  34   0   6     4376.12     4378.54     61.42 o 
  36   0   6     4208.59     4189.14     44.73 o 
  38   0   6     3865.28     4592.64    228.87 o 
  40   0   6        6.70        5.99     19.78 o 
  42   0   6     1388.20     1594.04     35.06 o 
  44   0   6     1445.67     1564.28     57.41 o 
  46   0   6      799.50      879.43     31.51 o 
  48   0   6      356.61      379.41     25.93 o 
 -53   1   6       16.85       -9.03     33.16 o 
 -51   1   6      744.32      775.96     48.75 o 
 -49   1   6      115.25      161.89     39.20 o 
 -47   1   6      234.23      217.50     36.79 o 
 -45   1   6       47.63       43.81     19.37 o 
 -43   1   6      162.88      106.88     23.38 o 
 -41   1   6      162.38      122.47     24.96 o 
 -39   1   6       39.03       30.11     26.98 o 
 -37   1   6     3104.91     3045.59     63.65 o 
 -35   1   6      727.21      664.35     68.11 o 
 -33   1   6     3062.31     3097.90    385.40 o 
 -31   1   6      564.27      570.99     38.72 o 
 -29   1   6      300.75      296.23     13.45 o 
 -27   1   6     2764.85     3294.73    166.09 o 
 -25   1   6      144.97      138.62     11.50 o 
 -23   1   6      687.56     1176.21     47.88 o 
 -21   1   6     1426.61     1587.52    301.26 o 
 -19   1   6     1846.67     2185.49    104.08 o 
 -17   1   6     2232.75     1784.92    234.85 o 
 -15   1   6       40.00       21.10      5.18 o 
 -13   1   6      374.47      226.02     40.89 o 
 -11   1   6     3859.03     3807.38    625.13 o 
  -5   1   6     1866.54     2088.33    194.94 o 
  -1   1   6     4664.56     5918.68    154.24 o 
   1   1   6    21273.03    21395.70   1929.26 o 
   3   1   6     9434.56    10172.16    438.01 o 
   5   1   6     1745.12     1820.50     73.52 o 
   7   1   6     3088.61     2862.43    213.72 o 
   9   1   6      473.58      610.94     31.08 o 
  11   1   6      611.97      525.28     46.53 o 
  13   1   6     4550.40     4143.10    293.16 o 
  15   1   6       83.17       98.86      6.29 o 
  17   1   6     1821.83     1538.67     33.28 o 
  19   1   6      700.49      550.90     35.45 o 
  21   1   6     1147.38     1352.26     27.01 o 
  23   1   6     1060.41     1184.97     50.44 o 
  25   1   6     5932.07     6738.25    171.15 o 
  27   1   6     1878.52     1730.01     84.25 o 
  29   1   6     4445.76     4058.64    198.19 o 
  31   1   6     1910.77     2055.09     60.44 o 
  33   1   6      198.20      184.10     12.95 o 
  35   1   6      582.98      599.03     15.79 o 
  37   1   6       19.41       12.88     14.77 o 
  39   1   6     1057.39      975.06     34.58 o 
  41   1   6       27.04        8.52     16.29 o 
  43   1   6        0.34       18.83     17.94 o 
  45   1   6       26.97       37.27     18.03 o 
  47   1   6        0.59       12.44     16.70 o 
 -50   2   6        0.01      -14.31     28.76 o 
 -48   2   6       23.74       15.82     26.67 o 
 -46   2   6      321.89      321.54     25.03 o 
 -44   2   6        4.93        8.62     18.77 o 
 -42   2   6       94.73      102.96     24.58 o 
 -40   2   6        7.07       18.62     21.07 o 
 -38   2   6       52.28       57.65     23.91 o 
 -34   2   6        0.01        9.29     23.78 o 
 -28   2   6       68.07       81.48     22.49 o 
 -24   2   6      947.21     1226.12     77.35 o 
 -22   2   6        2.07        9.71     15.39 o 
 -20   2   6      465.32      607.12     80.96 o 
 -18   2   6      584.02     1050.07     78.99 o 
 -12   2   6      107.59      135.39     22.95 o 
 -10   2   6      873.30     1070.46     64.01 o 
  -8   2   6      342.51      427.05     28.23 o 
  -6   2   6     3728.07     4222.33    344.52 o 
  -4   2   6       75.93       82.41      7.25 o 
  -2   2   6      424.84      577.08     75.31 o 
   0   2   6       90.71      165.43     22.32 o 
   2   2   6     3773.01     3982.25    245.39 o 
   4   2   6      127.44      137.98     10.10 o 
   6   2   6      351.75      389.89     64.27 o 
   8   2   6      156.30      173.78     17.10 o 
  10   2   6        2.08        8.51      8.17 o 
  12   2   6     1510.40     1587.28     90.10 o 
  14   2   6      215.58      228.08     10.22 o 
  16   2   6        1.90        9.32      8.48 o 
  18   2   6      335.85      309.59     14.46 o 
  20   2   6      205.65      255.06     11.17 o 
  22   2   6      587.11      575.04     21.56 o 
  24   2   6      552.71      604.18     15.75 o 
  26   2   6      473.39      518.45     18.40 o 
  28   2   6      150.11      147.18     10.47 o 
  30   2   6       11.30       14.42      9.42 o 
  32   2   6        7.49        2.51      9.64 o 
  34   2   6       37.89       39.30     11.90 o 
  36   2   6        1.60       12.12     11.84 o 
  38   2   6       76.17       62.03     12.85 o 
  40   2   6       31.19       20.11     14.42 o 
  42   2   6       71.86       70.28     20.00 o 
  44   2   6        0.07       31.65     21.84 o 
  46   2   6       18.88       -0.72     21.66 o 
 -45   3   6       12.89       12.79     23.43 o 
 -43   3   6       25.92       -4.40     22.43 o 
 -41   3   6      705.82      655.68     37.54 o 
 -39   3   6      331.88      213.42     40.98 o 
 -19   3   6     1708.98     1663.47    322.13 o 
 -15   3   6      117.63       93.92     23.03 o 
 -13   3   6       79.96       71.11     18.96 o 
 -11   3   6       11.79       28.14     14.55 o 
  -5   3   6      196.10      214.29     28.72 o 
  -3   3   6      445.95      330.50     36.74 o 
  -1   3   6        0.04       -8.03     15.71 o 
   1   3   6     1918.46     1709.06     27.37 o 
   3   3   6        2.76        9.33     13.03 o 
   5   3   6     2815.02     2741.07    170.19 o 
   7   3   6     5593.04     5621.43    259.78 o 
   9   3   6       30.61       31.94     10.65 o 
  11   3   6      719.99      877.35     64.63 o 
  13   3   6     3069.34     3797.84    144.08 o 
  15   3   6     1225.94     1269.96     40.04 o 
  17   3   6        1.17       10.51     11.45 o 
  19   3   6        4.30        4.48     11.04 o 
  21   3   6      154.73      147.94     12.58 o 
  23   3   6     1634.71     1793.65     69.63 o 
  25   3   6     1834.10     2130.70    112.32 o 
  27   3   6       23.16       23.57     11.92 o 
  29   3   6      163.66      165.85     12.64 o 
  31   3   6      161.93      114.04     11.34 o 
  33   3   6      394.04      363.26     14.42 o 
  35   3   6       20.09       24.17     12.80 o 
  37   3   6      179.59      190.22     24.73 o 
  39   3   6       77.20      127.98     16.61 o 
  41   3   6        2.92        1.90     15.21 o 
 -36   4   6      312.63      219.84     18.73 o 
 -34   4   6      810.68      536.39     19.83 o 
 -32   4   6      378.10      246.83     14.60 o 
 -30   4   6      377.67      274.04     36.55 o 
 -20   4   6        4.85        4.04     19.68 o 
 -18   4   6       54.56       25.77     18.69 o 
 -16   4   6      825.01      699.84     57.41 o 
 -14   4   6      125.27      118.15     15.79 o 
 -12   4   6      995.31     1025.92    194.47 o 
 -10   4   6     3267.05     4134.60    228.78 o 
  -8   4   6       80.81      107.29     13.48 o 
  -6   4   6      645.27      802.87    199.67 o 
  -4   4   6      637.01      652.95    173.42 o 
  -2   4   6     1770.76     1700.00    126.41 o 
   0   4   6     3254.36     3654.82    118.33 o 
   2   4   6     1364.37     1528.07     63.70 o 
   4   4   6       13.01       17.32     17.93 o 
   6   4   6      635.80      724.13     57.36 o 
  10   4   6       88.72       98.08     22.12 o 
  12   4   6       33.67       39.80     19.52 o 
  14   4   6      109.80      109.21     20.40 o 
  16   4   6      218.67      247.73     23.76 o 
  18   4   6     1711.86     1942.77     37.75 o 
  20   4   6       20.17       26.24     17.04 o 
  22   4   6      292.57      330.90     18.39 o 
  24   4   6      459.66      565.80     19.30 o 
  26   4   6      195.41      151.84     16.57 o 
  28   4   6      797.83      992.58     52.52 o 
  30   4   6      347.16      415.25     26.42 o 
  32   4   6     1594.69     1610.38     85.89 o 
 -23   5   6       86.68       50.17     21.79 o 
 -21   5   6      206.57      167.35     28.21 o 
 -19   5   6        5.56       13.05     20.47 o 
 -17   5   6       64.12       46.57     15.56 o 
 -15   5   6      606.07      544.25     20.24 o 
 -13   5   6       36.96       23.61     14.15 o 
 -11   5   6        1.50       -2.89     15.06 o 
  -9   5   6      453.93      418.92     36.72 o 
  -7   5   6      374.36      297.12     19.39 o 
  -5   5   6     1183.01     1250.78    139.25 o 
  -3   5   6      855.63      727.04     32.29 o 
  -1   5   6       34.11       32.82     12.68 o 
   1   5   6      628.18      631.21     40.51 o 
   3   5   6      324.07      363.65     38.01 o 
   7   5   6       17.10       19.50     26.94 o 
   9   5   6      175.87      191.00     29.24 o 
  11   5   6       18.34       14.06     19.17 o 
  13   5   6        1.61       10.59     22.73 o 
  15   5   6       39.18       29.84     31.16 o 
  17   5   6      673.78      679.93     41.98 o 
  19   5   6      182.82      188.73     25.82 o 
 -51   1   7       33.71       -7.05     36.66 o 
 -49   1   7      393.49      389.70     30.29 o 
 -47   1   7       91.09       54.25     18.42 o 
 -45   1   7      178.50      132.40     20.95 o 
 -43   1   7        1.90        9.60     23.49 o 
 -41   1   7      955.53      919.90     84.51 o 
 -39   1   7       18.62       29.48     26.28 o 
 -37   1   7      887.02      948.83    114.44 o 
 -33   1   7       18.84       -1.25     15.26 o 
 -31   1   7     1718.69     1469.74     40.85 o 
 -29   1   7     1010.00     1183.27    290.73 o 
 -27   1   7      567.58      710.16     26.44 o 
 -25   1   7     5168.80     7294.95    614.33 o 
 -23   1   7      122.69      128.75     18.39 o 
 -21   1   7      342.71      396.41     49.60 o 
 -19   1   7        7.66       12.08     11.99 o 
 -17   1   7       29.12       33.58     10.36 o 
 -15   1   7     3281.06     3108.86    410.54 o 
 -13   1   7      555.49      570.06     47.70 o 
 -11   1   7        1.96       -0.88      5.11 o 
  -3   1   7      534.74      450.47     81.90 o 
  -1   1   7     1460.54     1274.96     29.96 o 
   1   1   7      332.63      329.39     15.24 o 
   3   1   7        0.29        7.05      6.32 o 
   5   1   7     1208.96     1219.49     85.63 o 
   7   1   7      624.20      594.01     47.47 o 
   9   1   7    10644.63    11582.46    494.50 o 
  11   1   7     1787.76     1981.56     77.21 o 
  13   1   7        6.56       10.88      6.69 o 
  15   1   7      519.40      455.42     34.00 o 
  17   1   7     1726.75     1637.45     90.29 o 
  19   1   7     1047.74      923.69     85.57 o 
  21   1   7      197.02      201.82     12.60 o 
  23   1   7        2.25        0.36      7.75 o 
  25   1   7      234.53      225.52     15.78 o 
  27   1   7      144.19      145.81     21.14 o 
  29   1   7     1128.98     1241.76    105.33 o 
  31   1   7     1158.12     1178.36     31.05 o 
  33   1   7        5.75       11.86     11.25 o 
  35   1   7      433.24      418.96     14.89 o 
  37   1   7      900.18     1043.32     46.00 o 
  39   1   7      116.06      123.40     19.04 o 
  41   1   7      811.45      925.03     58.09 o 
  43   1   7     1389.32     1464.51     72.05 o 
  45   1   7      147.06      135.60     18.07 o 
 -48   2   7      396.13      315.76     45.96 o 
 -46   2   7        7.76       14.84     22.11 o 
 -44   2   7       78.28       55.11     21.92 o 
 -42   2   7     1224.31     1165.15    164.09 o 
 -40   2   7       30.66       29.18     26.43 o 
 -22   2   7     1536.72     2401.84    260.60 o 
 -20   2   7     2697.84     4417.05    479.21 o 
 -14   2   7     6628.27     4318.93     31.35 o 
 -12   2   7      320.97      283.38     35.05 o 
 -10   2   7     2116.48     2382.09     50.08 o 
  -8   2   7     9624.16     8166.48     70.41 o 
  -6   2   7     2017.86     1838.98     37.87 o 
  -4   2   7       70.09       38.43     23.75 o 
  -2   2   7     3245.45     3092.10    103.05 o 
   0   2   7      385.80      365.56     35.43 o 
   2   2   7     9385.18     9117.22    201.29 o 
   4   2   7     1303.68     1378.78    111.39 o 
   6   2   7       11.39       30.17     12.31 o 
   8   2   7      468.96      468.98     29.15 o 
  10   2   7     6201.40     6917.46    271.30 o 
  12   2   7     2126.82     2489.27    181.33 o 
  14   2   7     4231.70     4475.14    216.50 o 
  16   2   7     9715.77     9819.01    245.95 o 
  18   2   7     2227.30     2185.17    146.57 o 
  20   2   7     6641.92     6826.80    217.42 o 
  22   2   7     6747.91     7940.96    218.90 o 
  24   2   7      465.64      590.24     22.42 o 
  26   2   7        9.07        9.80     10.61 o 
  28   2   7       34.95       33.04     10.85 o 
  30   2   7       30.90       28.12     10.98 o 
  32   2   7     2686.80     2533.14    104.09 o 
  34   2   7      339.74      359.64     16.19 o 
  36   2   7      723.51      767.27     32.93 o 
  38   2   7       84.10       83.96     14.17 o 
  40   2   7       37.95       38.09     14.80 o 
  42   2   7      544.11      528.47     38.84 o 
 -43   3   7      229.04      202.31     26.55 o 
 -41   3   7      173.70      172.37     37.44 o 
 -39   3   7        0.20        2.76     20.14 o 
 -37   3   7       73.94       34.98     32.39 o 
 -33   3   7       95.63       72.07     26.27 o 
 -27   3   7      187.94      132.65     29.58 o 
 -19   3   7      600.90     1043.20     62.81 o 
 -17   3   7        1.29       -0.46     20.48 o 
 -15   3   7     1218.48     1795.13     42.77 o 
 -13   3   7     3393.40     4098.85    940.31 o 
 -11   3   7       68.68       46.73     13.26 o 
  -9   3   7       23.06       51.95     30.81 o 
  -7   3   7     1565.93     1985.02     54.30 o 
  -5   3   7      375.52      446.57     36.18 o 
  -3   3   7     1250.84     1403.66    156.18 o 
  -1   3   7       65.72       61.84     13.18 o 
   1   3   7      119.84      125.48     13.42 o 
   3   3   7     2059.18     1860.21     36.33 o 
   5   3   7     1061.05     1155.93     97.60 o 
   7   3   7      701.87      840.11    116.52 o 
   9   3   7     8480.88     8746.63   1108.74 o 
  11   3   7       13.22       18.39     16.56 o 
  13   3   7     3867.23     4895.75     51.14 o 
  15   3   7     1414.95     1588.99     45.37 o 
  17   3   7      668.98      635.23     19.30 o 
  19   3   7     1059.14     1200.63     37.38 o 
  21   3   7     1079.82     1210.26     37.97 o 
  23   3   7        1.76       -1.60     13.83 o 
  25   3   7      174.57      189.18     15.35 o 
  27   3   7       74.83       78.03     14.13 o 
  29   3   7       25.63       32.77     13.48 o 
  31   3   7       25.91       35.39     13.61 o 
  33   3   7      101.65      120.66     13.67 o 
  35   3   7        7.07       -0.02     13.70 o 
  37   3   7     1084.68     1277.27     28.00 o 
 -34   4   7       47.98       37.03     18.83 o 
 -32   4   7       28.76       20.68     26.13 o 
 -30   4   7      486.34      455.56     39.57 o 
 -28   4   7      465.07      476.31     36.67 o 
 -26   4   7       30.18       30.53     18.48 o 
 -24   4   7       18.92       50.20     25.85 o 
 -22   4   7      341.56      368.92     38.15 o 
 -20   4   7       11.55        4.86     18.15 o 
 -18   4   7      131.25      118.56     20.67 o 
 -16   4   7        4.26        6.02     11.41 o 
 -14   4   7       15.21       22.53     13.69 o 
 -12   4   7      188.20      152.67     48.99 o 
 -10   4   7      526.18      677.02     23.98 o 
  -8   4   7     1217.40     1333.18    148.23 o 
  -6   4   7      708.46      844.72     62.35 o 
  -4   4   7      413.91      470.07     35.38 o 
  -2   4   7      472.99      621.56     34.87 o 
   0   4   7       36.97       45.20     13.91 o 
   2   4   7       34.49       34.31     13.48 o 
   4   4   7        8.66       21.12     14.14 o 
   6   4   7      193.29      229.47     30.52 o 
   8   4   7      189.52      219.86     37.72 o 
  10   4   7      214.50      227.31     21.73 o 
  12   4   7        0.17        4.57     21.88 o 
  14   4   7      165.41      232.59     29.38 o 
  16   4   7       51.44       60.43     23.14 o 
  18   4   7      253.68      258.71     24.40 o 
  20   4   7        6.89       11.55     23.92 o 
  22   4   7        0.62      -19.67     25.14 o 
  24   4   7      596.16      731.28     25.08 o 
  26   4   7        2.41        7.64     19.44 o 
  28   4   7        4.71        0.56     21.06 o 
  30   4   7       30.37       37.41     20.44 o 
 -19   5   7      121.53      105.50     36.82 o 
 -17   5   7       53.65       62.25     13.28 o 
 -15   5   7      113.60       96.74     15.12 o 
 -13   5   7       15.78       12.99     14.66 o 
 -11   5   7      271.40      263.40     41.07 o 
  -9   5   7      107.62       72.42     13.32 o 
  -7   5   7       74.24       81.48     18.40 o 
  -5   5   7      214.11      174.02     45.95 o 
  -3   5   7      341.79      259.29     44.58 o 
  -1   5   7      510.42      333.84     71.18 o 
   1   5   7       36.00       22.21     16.73 o 
   5   5   7       93.68      111.46     30.51 o 
   9   5   7      132.32      121.90     31.00 o 
  13   5   7        1.01      -15.15     22.54 o 
 -48   0   8       26.29       -6.01     30.55 o 
 -44   0   8      864.99      624.39     37.22 o 
 -42   0   8        0.17        2.05     22.19 o 
 -40   0   8     3451.66     3727.99    416.93 o 
 -38   0   8     1119.40     1162.52     63.18 o 
 -36   0   8     1501.98     1432.56     34.77 o 
 -34   0   8      134.92      151.53     24.12 o 
 -32   0   8      502.76      541.24    154.07 o 
 -30   0   8     1329.85     1732.15    195.36 o 
 -28   0   8     2809.26     4749.74    288.92 o 
 -26   0   8      579.33     1032.03     46.65 o 
 -22   0   8     6815.11     8431.65    597.01 o 
 -20   0   8     1546.55     1920.09     56.87 o 
 -18   0   8     9679.00    10256.20   1581.13 o 
 -16   0   8    14175.04    14295.85   1262.17 o 
 -14   0   8     2296.39     2388.03    189.02 o 
 -12   0   8     8986.90     7431.06   1051.09 o 
 -10   0   8     2258.72     1617.16    178.51 o 
  -8   0   8       72.30       59.62     11.50 o 
  -6   0   8     5030.17     2970.60     16.72 o 
   0   0   8     2178.90     3856.24     42.19 o 
   2   0   8     2013.78     2685.52    286.58 o 
   4   0   8    10314.07    10124.16    914.75 o 
   6   0   8     2508.24     2652.21     66.38 o 
   8   0   8      487.21      471.37     23.93 o 
  10   0   8      397.59      324.08     13.45 o 
  12   0   8      719.98      717.96     71.10 o 
  14   0   8      171.71      208.83     12.37 o 
  16   0   8     2301.96     2808.46    199.57 o 
  18   0   8      670.47      837.48     90.99 o 
  20   0   8     1937.80     2043.91     94.01 o 
  22   0   8       98.22       81.11      8.83 o 
  24   0   8     1644.86     1604.00    270.17 o 
  30   0   8     1884.41     2036.43     50.36 o 
  34   0   8       14.45       39.37     28.63 o 
  44   0   8       21.16       16.10     31.87 o 
 -49   1   8        0.09      -16.66     32.52 o 
 -47   1   8      599.80      482.97     37.10 o 
 -45   1   8      483.44      415.24     38.49 o 
 -43   1   8      346.25      245.45     39.95 o 
 -41   1   8      879.21      859.45     52.75 o 
 -39   1   8      661.00      611.82     39.82 o 
 -37   1   8       38.72       19.41     24.30 o 
 -33   1   8      240.20      213.02     37.85 o 
 -31   1   8       11.99       -3.12     18.38 o 
 -29   1   8      630.95      893.92     31.93 o 
 -27   1   8     1978.47     2617.59    269.41 o 
 -25   1   8      364.23      551.34     94.68 o 
 -23   1   8     4249.83     4376.11    884.18 o 
 -21   1   8       49.61       40.27     13.12 o 
 -19   1   8     1454.33     1841.93    205.16 o 
 -17   1   8      627.86      678.57     56.59 o 
 -15   1   8      338.07      280.01    103.27 o 
 -13   1   8     5771.14     6317.82    183.46 o 
  -5   1   8     2657.94     3459.33     88.57 o 
  -3   1   8      553.24      651.43     54.00 o 
  -1   1   8     1817.65     2139.18     35.40 o 
   1   1   8     2778.17     3756.84    112.61 o 
   3   1   8      640.21      595.06     33.72 o 
   5   1   8     4147.41     3773.86    123.37 o 
   7   1   8     1831.02     2034.64     75.34 o 
   9   1   8      501.11      469.52     10.53 o 
  11   1   8     1275.39     1440.88     51.20 o 
  13   1   8     1022.46     1077.31     58.28 o 
  15   1   8      163.30      186.52      8.21 o 
  17   1   8     2569.71     2389.90    276.97 o 
  19   1   8      900.96      783.52    102.52 o 
  21   1   8     2633.83     2710.26    188.76 o 
  23   1   8      166.27      140.13     10.16 o 
  25   1   8     1368.21     1277.20     60.68 o 
  27   1   8     2279.53     2038.74    158.47 o 
  29   1   8     2328.42     2428.19    106.13 o 
  31   1   8        0.72       -0.99     12.68 o 
  33   1   8     1602.97     1610.48     75.61 o 
  35   1   8      459.21      489.01     27.86 o 
  37   1   8       85.56       68.61     13.26 o 
  39   1   8      301.10      293.49     21.00 o 
  41   1   8      816.23      946.81     44.30 o 
  43   1   8        0.91      -16.52     16.52 o 
 -46   2   8        1.97        6.07     18.24 o 
 -44   2   8       11.35        9.29     21.41 o 
 -42   2   8      318.55      384.77     41.95 o 
 -40   2   8       32.03       75.86     37.94 o 
 -38   2   8      136.86      171.86     27.33 o 
 -36   2   8       55.92       69.38     34.78 o 
 -32   2   8      146.66      126.56     36.91 o 
 -28   2   8       98.26       91.77     34.68 o 
 -26   2   8      176.50      237.05     48.64 o 
 -24   2   8        6.74       34.39     13.52 o 
 -22   2   8        5.58       -6.80     14.49 o 
 -16   2   8       27.55       46.58     16.41 o 
 -12   2   8       16.03       20.52     25.31 o 
 -10   2   8       37.00        0.21     23.38 o 
  -8   2   8      739.54      561.69     28.31 o 
  -6   2   8     1097.18     1405.00    198.75 o 
  -4   2   8      566.48      568.25     17.35 o 
  -2   2   8      465.62      507.39     27.42 o 
   0   2   8      144.31      137.05     11.93 o 
   2   2   8      176.55      180.10     15.44 o 
   4   2   8      446.58      415.54     31.23 o 
   6   2   8     1120.50     1146.65    140.87 o 
   8   2   8     3812.57     3363.55    356.02 o 
  10   2   8      185.09      160.14     14.88 o 
  12   2   8     1667.64     1663.07    116.01 o 
  14   2   8      585.81      631.54     40.11 o 
  16   2   8      117.55      135.40     12.62 o 
  18   2   8      290.09      274.55     14.50 o 
  20   2   8     1573.51     1416.51     81.24 o 
  22   2   8     2436.34     2341.27    113.88 o 
  24   2   8       16.34       19.50     11.07 o 
  26   2   8      121.58      124.33     11.82 o 
  28   2   8       19.55       20.83     10.80 o 
  30   2   8       37.84       37.33     11.98 o 
  32   2   8      330.91      301.67     19.76 o 
  34   2   8      306.86      335.64     16.08 o 
  36   2   8        0.07       -0.15     13.79 o 
  38   2   8      119.51      135.80     15.03 o 
  40   2   8       86.49      115.80     14.76 o 
 -41   3   8      358.24      296.81     37.24 o 
 -39   3   8       14.14       24.63     42.01 o 
 -37   3   8      418.32      440.20     50.73 o 
 -29   3   8       84.14       84.26     24.27 o 
 -25   3   8      368.06      421.62     33.44 o 
 -21   3   8      334.27      514.46     26.57 o 
 -17   3   8     1806.10     1667.10     31.29 o 
 -15   3   8      859.47     1159.54    149.17 o 
 -13   3   8     2465.75     2676.78    616.06 o 
 -11   3   8     1000.73     1089.86     47.33 o 
  -9   3   8     2084.20     2762.62     66.69 o 
  -7   3   8     1423.06     1618.64     52.41 o 
  -5   3   8     1050.67     1093.60     39.71 o 
  -3   3   8      402.43      327.85     23.41 o 
  -1   3   8     1532.36     1260.78    139.36 o 
   1   3   8     5009.34     4475.11    416.06 o 
   3   3   8      430.78      401.19     32.13 o 
   5   3   8      340.02      342.52     25.85 o 
   7   3   8       49.93       44.84     13.79 o 
   9   3   8      175.07      160.12     26.64 o 
  11   3   8     5582.45     6117.20    845.18 o 
  13   3   8     2064.16     2682.30     97.38 o 
  15   3   8        8.89       -7.61     20.07 o 
  17   3   8     1248.69     1371.87    113.76 o 
  19   3   8        0.19        3.11     12.16 o 
  21   3   8     1281.23     1270.83     63.57 o 
  23   3   8      277.25      333.51     17.60 o 
  25   3   8      434.29      479.34     36.88 o 
  27   3   8      312.96      336.93     23.00 o 
  29   3   8      130.56      167.32     18.51 o 
  31   3   8        0.37      -16.11     16.11 o 
  33   3   8      447.38      546.00     19.03 o 
  35   3   8      610.52      801.67     39.07 o 
 -32   4   8        9.06       14.95     32.83 o 
 -30   4   8      319.98      270.07     31.78 o 
 -28   4   8      481.59      444.35     36.52 o 
 -26   4   8       40.45       34.13     33.18 o 
 -24   4   8      292.00      246.00     23.66 o 
 -22   4   8      760.17      700.74     54.39 o 
 -20   4   8        0.17       -0.31     32.64 o 
 -18   4   8     2327.61     2214.69    242.04 o 
 -16   4   8      711.00     1099.00     47.95 o 
 -14   4   8       67.53       57.75     16.58 o 
 -12   4   8      914.30      924.65    176.65 o 
 -10   4   8      109.00      117.85     15.23 o 
  -8   4   8      646.87      643.00    101.69 o 
  -6   4   8     1002.94     1217.94    300.55 o 
  -4   4   8      168.15      188.61     20.19 o 
  -2   4   8      147.46      154.46     22.43 o 
   0   4   8      640.57      649.57     50.58 o 
   2   4   8       22.51       21.16     20.67 o 
   4   4   8     1614.56     1848.76    222.84 o 
   6   4   8     1352.23     1556.08    174.19 o 
   8   4   8      148.38      119.98     34.10 o 
  10   4   8      219.13      304.31     40.44 o 
  12   4   8      444.23      514.62     50.20 o 
  14   4   8        3.11        1.05     23.77 o 
  16   4   8     1114.14     1339.63    145.37 o 
  18   4   8     1239.62     1467.33    167.56 o 
  20   4   8        0.27       12.10     30.10 o 
  22   4   8      186.32      205.07     26.18 o 
  24   4   8      226.20      258.20     19.91 o 
  26   4   8      162.23      197.76     29.04 o 
 -13   5   8       69.35       62.57     21.26 o 
 -11   5   8     1101.84      927.09     82.40 o 
  -9   5   8       58.66       55.29     15.69 o 
  -7   5   8      539.22      514.81     43.49 o 
  -5   5   8       17.78       32.20     19.03 o 
  -3   5   8      163.99      166.34     17.87 o 
  -1   5   8      114.46       75.72     19.19 o 
   1   5   8        0.07       -0.55     19.89 o 
   3   5   8       93.59      102.29     22.91 o 
   5   5   8      238.67      356.84     36.95 o 
   7   5   8      221.27      338.67     44.65 o 
 -47   1   9      110.40       45.86     32.04 o 
 -45   1   9      100.12       90.43     27.56 o 
 -43   1   9      650.90      539.89     43.93 o 
 -41   1   9      202.47      138.47     33.26 o 
 -37   1   9      463.95      452.15     40.13 o 
 -35   1   9        1.82      -32.84     32.84 o 
 -33   1   9      340.44      566.04    133.37 o 
 -31   1   9     1778.87     1917.98    433.58 o 
 -29   1   9      287.21      349.54     34.07 o 
 -27   1   9     4317.73     7696.41    682.24 o 
 -25   1   9     1215.88     1305.84     45.60 o 
 -23   1   9       33.72       33.73     12.98 o 
 -21   1   9     3078.74     2890.73     30.67 o 
 -19   1   9     1232.02     1143.45     22.53 o 
 -17   1   9      874.97      984.42     64.79 o 
 -15   1   9      720.04      938.46    134.57 o 
 -13   1   9     2076.40     1875.73     35.78 o 
 -11   1   9      379.96      297.51     30.94 o 
  -7   1   9     1649.09     1127.92     33.96 o 
  -5   1   9     4540.89     5039.51    439.65 o 
  -3   1   9     2874.74     2624.02    359.54 o 
  -1   1   9      176.78      205.79     23.90 o 
   1   1   9     7737.73     8222.76    625.63 o 
   3   1   9      198.28      253.58     44.72 o 
   5   1   9      470.00      554.89     40.69 o 
   7   1   9      296.24      326.68     18.23 o 
   9   1   9      118.84      123.59      9.03 o 
  11   1   9        4.47       15.87      7.90 o 
  13   1   9     1148.77     1296.06     42.36 o 
  15   1   9      158.64      160.04     10.69 o 
  17   1   9      687.79      565.52     34.44 o 
  19   1   9     1951.11     2319.66     94.35 o 
  21   1   9      637.24      706.49     16.21 o 
  23   1   9     1308.38     1490.89     55.21 o 
  25   1   9      749.04      930.02     40.56 o 
  27   1   9      212.30      173.34     15.29 o 
  29   1   9      598.87      559.37     38.26 o 
  31   1   9        4.97       -6.12     15.04 o 
  33   1   9      364.75      373.19     17.29 o 
  35   1   9      539.52      497.48     19.61 o 
  37   1   9     1255.28     1228.42     31.62 o 
  39   1   9     1039.61      915.27     20.37 o 
  41   1   9        3.21       -6.78     18.72 o 
 -44   2   9      390.75      431.88     51.04 o 
 -42   2   9       82.77       80.55     27.15 o 
 -26   2   9      411.88      616.47    147.97 o 
 -24   2   9      725.35      938.58    111.58 o 
 -20   2   9     2795.28     3424.21     43.63 o 
 -16   2   9      274.26      381.11     24.96 o 
 -12   2   9      948.30      898.71     39.80 o 
 -10   2   9      536.92      485.99     28.71 o 
  -8   2   9       11.68       25.48     24.15 o 
  -6   2   9      417.62      447.46     32.61 o 
  -4   2   9     9301.37     8587.85     82.49 o 
  -2   2   9      532.91      462.58     31.94 o 
   0   2   9     5449.14     4800.30    196.04 o 
   2   2   9     7844.76     6867.01    376.80 o 
   4   2   9     2309.82     2173.50    131.95 o 
   6   2   9     3927.52     3801.45    312.21 o 
   8   2   9     8035.40     8773.56    702.39 o 
  10   2   9     2297.73     2219.69     99.95 o 
  12   2   9     5188.25     5255.28    649.09 o 
  14   2   9      434.72      412.56     49.06 o 
  16   2   9      593.97      573.21     21.22 o 
  18   2   9      641.44      628.46     32.19 o 
  20   2   9     2517.25     2583.52    134.95 o 
  22   2   9      185.11      151.42     13.23 o 
  24   2   9     1004.21      882.18     73.57 o 
  26   2   9     1799.80     1691.04    144.61 o 
  28   2   9      805.78      787.80     37.44 o 
  30   2   9     1502.19     1675.33     39.18 o 
  32   2   9      479.96      497.41     17.18 o 
  34   2   9       12.84       15.00     13.40 o 
  36   2   9      126.08      143.35     15.82 o 
  38   2   9       96.11      103.11     15.11 o 
 -39   3   9      594.14      664.88     55.80 o 
 -37   3   9      362.34      415.02     33.63 o 
 -35   3   9       97.59      149.80     45.86 o 
 -23   3   9      127.72      158.42     47.71 o 
 -21   3   9      454.66      611.07     57.50 o 
 -19   3   9      446.66      705.29     25.79 o 
 -17   3   9        8.76       -0.97     19.23 o 
 -15   3   9       18.59       35.22     15.65 o 
 -13   3   9       97.90      149.25     37.81 o 
 -11   3   9       26.54       55.60     40.26 o 
  -9   3   9      745.89      902.49     46.72 o 
  -7   3   9       50.97       41.29     23.70 o 
  -5   3   9      338.02      288.97     16.59 o 
  -3   3   9     1317.38     1217.09     60.30 o 
  -1   3   9      315.76      242.87     23.93 o 
   1   3   9     2262.36     2235.88    137.56 o 
   3   3   9     2338.58     2446.31    314.02 o 
   5   3   9      261.16      246.06     19.43 o 
   7   3   9      853.05      739.89     62.76 o 
   9   3   9      545.59      481.30     37.45 o 
  11   3   9      657.40      618.59     57.98 o 
  13   3   9     1335.33     1373.74    202.25 o 
  15   3   9      860.42     1012.24     80.54 o 
  17   3   9       11.89        6.64     20.27 o 
  19   3   9      102.38      117.08     28.57 o 
  21   3   9      230.46      229.42     20.54 o 
  23   3   9      483.13      565.08     21.81 o 
  25   3   9     1585.60     1792.58    108.33 o 
  27   3   9       50.80       33.49     12.80 o 
  29   3   9       43.65       26.31     13.43 o 
  31   3   9      240.90      248.73     23.51 o 
 -28   4   9        9.19       -9.21     20.48 o 
 -26   4   9        0.47       -3.88     29.86 o 
 -24   4   9       88.72       95.24     22.93 o 
 -22   4   9       65.22       72.10     21.62 o 
 -20   4   9      347.35      471.87     36.35 o 
 -18   4   9       25.42       86.73     55.44 o 
 -16   4   9      166.63      208.07     25.11 o 
 -14   4   9      135.94      147.11     38.46 o 
 -12   4   9      239.41      291.98     24.78 o 
 -10   4   9       79.27       79.09     16.21 o 
  -8   4   9     1395.06     1280.68    184.83 o 
  -6   4   9        8.98        2.08     13.70 o 
  -4   4   9        5.75       -4.69     14.42 o 
  -2   4   9      605.56      526.84     67.99 o 
   0   4   9      143.34      118.83     19.12 o 
   2   4   9      397.81      377.08     23.91 o 
   4   4   9      879.41      761.13     43.26 o 
   6   4   9       51.97       85.96     33.66 o 
   8   4   9        0.07       15.76     36.45 o 
  10   4   9       48.68       56.24     22.36 o 
  12   4   9        1.21      -13.57     30.20 o 
  14   4   9        4.35       10.19     34.58 o 
  16   4   9       63.78       87.84     29.41 o 
  18   4   9       16.67       11.56     24.48 o 
  20   4   9      828.35     1048.06     85.80 o 
  22   4   9       83.80       92.96     24.89 o 
 -46   0  10      257.13      259.41     35.59 o 
 -44   0  10      127.08      146.38     34.80 o 
 -42   0  10      219.15      213.74     39.05 o 
 -40   0  10      398.85      354.05     28.00 o 
 -38   0  10        4.04       25.02     25.88 o 
 -36   0  10     3061.57     2757.74     68.71 o 
 -34   0  10     1938.75     2624.86    336.06 o 
 -32   0  10      544.43      752.20    131.54 o 
 -30   0  10       23.79       58.86     40.10 o 
 -28   0  10     1424.07     2002.49     54.42 o 
 -26   0  10      104.37       77.89     39.94 o 
 -24   0  10     7315.88     9877.12    120.91 o 
 -22   0  10     1871.57     2025.78     53.14 o 
 -20   0  10     3215.78     3740.70     58.53 o 
 -18   0  10     5492.58     6453.48   1490.47 o 
 -16   0  10     1576.95     1843.62    109.18 o 
 -14   0  10     5959.29     6237.14    394.94 o 
 -12   0  10     6464.49     6572.52    488.24 o 
 -10   0  10     1832.64     1846.33     37.25 o 
  -8   0  10    21868.48    19184.61    518.63 o 
  -6   0  10     1633.02     1381.98    139.34 o 
  -2   0  10     3538.89     3352.56     39.37 o 
   0   0  10     7341.52     7877.75     60.66 o 
   2   0  10     4356.77     4102.60     50.48 o 
   4   0  10       10.50        0.51     12.79 o 
   6   0  10      445.40      472.17     67.98 o 
   8   0  10      289.75      340.61     17.76 o 
  10   0  10     7835.15     8207.21    370.20 o 
  12   0  10     1445.93     1376.90    130.34 o 
  14   0  10     3336.90     2965.33     27.07 o 
  16   0  10     2428.17     2185.28     27.33 o 
  18   0  10       48.03      100.29     13.87 o 
  20   0  10     3935.17     3745.56     58.72 o 
  22   0  10      615.55      687.76    120.45 o 
  24   0  10     1015.45     1152.08     50.24 o 
  26   0  10      525.42      475.36     36.41 o 
  36   0  10      244.00      292.11     35.45 o 
  38   0  10        2.93       49.96     30.14 o 
 -45   1  10        0.03      -10.14     29.23 o 
 -43   1  10      366.00      327.70     31.16 o 
 -41   1  10        0.40        1.24     24.99 o 
 -39   1  10        0.88       20.38     24.99 o 
 -37   1  10      195.00      225.27     30.91 o 
 -35   1  10      393.64      497.46    166.81 o 
 -33   1  10       80.04      148.65     38.73 o 
 -31   1  10      345.38      411.89     66.46 o 
 -29   1  10     1027.33     1284.77    113.04 o 
 -27   1  10      646.85      952.78     51.24 o 
 -25   1  10     1287.93     1346.45     32.76 o 
 -23   1  10        9.52       10.91     14.60 o 
 -21   1  10     1165.66     1047.12    143.45 o 
 -19   1  10     1525.59     1669.71     38.53 o 
 -17   1  10      108.95      100.85     16.69 o 
 -15   1  10     2790.80     3610.92     48.55 o 
 -11   1  10      214.74      230.25     18.41 o 
  -9   1  10     1254.29     1270.36     42.25 o 
  -7   1  10       15.58       29.06     17.93 o 
  -5   1  10      278.66      381.35     40.16 o 
  -3   1  10      196.00      205.04     23.97 o 
  -1   1  10     2829.44     3052.88     46.97 o 
   1   1  10     2560.02     2698.52    180.65 o 
   3   1  10        1.92       -2.06     13.90 o 
   5   1  10      682.69      693.62     37.40 o 
   7   1  10     1002.07     1088.74     46.14 o 
   9   1  10     2395.28     2353.43    159.26 o 
  11   1  10       47.63       46.78     10.30 o 
  13   1  10      117.80      141.89     11.25 o 
  15   1  10     3422.28     3910.26    165.26 o 
  17   1  10     1053.69     1052.21    105.42 o 
  19   1  10     2727.03     2869.51    290.08 o 
  21   1  10     1701.94     1691.27     29.14 o 
  23   1  10        1.97       15.03     11.37 o 
  25   1  10      464.53      466.18     21.35 o 
  27   1  10      903.54     1007.07     65.60 o 
  29   1  10      122.68      120.43     20.99 o 
  31   1  10      884.48     1006.44     47.20 o 
  33   1  10      398.43      453.73     33.34 o 
  35   1  10       56.37       56.94     26.50 o 
  37   1  10      662.87      741.53     87.74 o 
 -42   2  10      216.29      176.05     45.44 o 
 -40   2  10       21.99       44.46     27.50 o 
 -38   2  10        1.30       22.92     26.35 o 
 -36   2  10      145.36      182.10     33.08 o 
 -34   2  10      384.50      438.76     44.35 o 
 -32   2  10       72.82       93.40     65.16 o 
 -28   2  10       60.67      122.49     68.43 o 
 -26   2  10       52.47       66.27     18.77 o 
 -24   2  10      178.16      223.04     21.04 o 
 -18   2  10       61.62       22.34     15.99 o 
 -16   2  10       13.84       26.97     19.61 o 
 -14   2  10       84.33       76.45     17.50 o 
 -12   2  10        0.50       18.96     26.25 o 
 -10   2  10        0.02       -7.57     14.85 o 
  -8   2  10        0.47      -10.84     25.73 o 
  -6   2  10       77.51      121.21     27.87 o 
  -4   2  10     1263.56     1330.30    166.32 o 
  -2   2  10       54.07       24.18     24.29 o 
   0   2  10      786.11      656.46     35.54 o 
   2   2  10      435.89      330.63     13.28 o 
   4   2  10      996.27     1153.94     24.60 o 
   6   2  10       42.62       39.93     11.22 o 
   8   2  10      323.81      297.38     21.55 o 
  10   2  10       23.94       16.47     10.85 o 
  12   2  10      216.77      215.28     32.42 o 
  14   2  10       18.40       26.04     11.42 o 
  16   2  10        0.19        2.13      9.95 o 
  18   2  10        4.33       -1.24     10.76 o 
  20   2  10      461.28      409.34     16.02 o 
  22   2  10       37.60       33.18     11.82 o 
  24   2  10       10.88       10.36     11.90 o 
  26   2  10      159.32      128.02     12.88 o 
  28   2  10        6.18       11.35     12.29 o 
  30   2  10      241.16      215.43     20.82 o 
  32   2  10        2.31        2.47     16.47 o 
  34   2  10       41.58       47.70     17.55 o 
 -35   3  10       85.09       99.80     26.69 o 
 -33   3  10       39.61       75.34     25.72 o 
 -31   3  10      114.88       67.17     35.04 o 
 -29   3  10       41.25       77.83     50.95 o 
 -27   3  10       32.75        6.36     59.95 o 
 -25   3  10     1243.53     1530.42     73.74 o 
 -23   3  10        2.83        4.24     35.28 o 
 -21   3  10       14.97        9.60     17.33 o 
 -19   3  10       68.71      113.32     49.58 o 
 -17   3  10       17.31       -4.16     20.97 o 
 -15   3  10     1744.22     2296.33    195.52 o 
 -13   3  10      389.39      418.22     23.01 o 
 -11   3  10      111.50      120.94     37.50 o 
  -9   3  10      220.39      225.83     18.27 o 
  -7   3  10      259.75      226.85     31.01 o 
  -5   3  10      407.42      385.13     17.05 o 
  -3   3  10      105.99       90.95     19.25 o 
  -1   3  10       38.57       36.56     11.59 o 
   1   3  10        6.08       -6.36     13.24 o 
   3   3  10      286.47      336.87     23.64 o 
   5   3  10      351.95      345.81     36.98 o 
   7   3  10      796.19      645.48     28.87 o 
   9   3  10      367.12      288.80     37.46 o 
  11   3  10     4748.45     4023.83    415.33 o 
  13   3  10      852.43      715.83     48.13 o 
  15   3  10     1710.53     1457.75    219.11 o 
  17   3  10      771.43      634.15    102.74 o 
  19   3  10      854.80      717.15    139.61 o 
  21   3  10      626.32      462.09     22.63 o 
  23   3  10      278.62      306.76     40.96 o 
  25   3  10        3.69        0.44     15.01 o 
  27   3  10      358.47      385.50     32.78 o 
 -24   4  10      194.29      152.62     23.27 o 
 -22   4  10      156.44      202.21     31.26 o 
 -20   4  10      465.63      586.21     46.89 o 
 -18   4  10      524.45      670.32     59.25 o 
 -16   4  10      399.15      592.72    151.63 o 
 -14   4  10       35.19       24.10     19.59 o 
 -12   4  10      708.32      973.52     30.96 o 
 -10   4  10      154.53      107.51     15.85 o 
  -8   4  10     2035.76     1759.37    358.25 o 
  -6   4  10      149.26      144.92     16.05 o 
  -4   4  10      123.36      153.55     19.36 o 
  -2   4  10       75.06       77.90     16.27 o 
   0   4  10      364.85      325.79     20.08 o 
   2   4  10       13.05       14.07     16.26 o 
   4   4  10       81.46       61.71     16.86 o 
   6   4  10      610.98      547.16     43.63 o 
   8   4  10       38.93       39.45     42.36 o 
  10   4  10     1939.14     2252.95     69.30 o 
  12   4  10      609.71      706.67     70.65 o 
  14   4  10      633.04      745.02     39.42 o 
  16   4  10      540.78      707.04     90.93 o 
 -41   1  11      389.11      407.91     34.13 o 
 -39   1  11       20.36       24.31     25.23 o 
 -37   1  11       84.97       95.61     29.34 o 
 -35   1  11      110.20      126.34     33.27 o 
 -33   1  11      376.51      558.49     44.27 o 
 -31   1  11      409.22      664.68     77.01 o 
 -29   1  11      262.77      238.36     27.88 o 
 -27   1  11      703.97      742.96     85.89 o 
 -25   1  11       20.06       25.92     22.61 o 
 -23   1  11      270.58      269.28     20.77 o 
 -21   1  11       44.75       40.87     13.34 o 
 -19   1  11      450.12      403.25     19.40 o 
 -17   1  11     1449.88     1378.40     47.73 o 
 -15   1  11     7173.23     7242.12    595.72 o 
 -13   1  11     2643.57     2763.34    355.30 o 
 -11   1  11       40.92       36.94     17.64 o 
  -9   1  11      974.53      808.51     38.78 o 
  -7   1  11        0.64        5.57     21.52 o 
  -5   1  11        8.54        4.51     12.71 o 
  -3   1  11       68.04       47.96     16.82 o 
  -1   1  11     2891.84     2483.99    459.18 o 
   1   1  11     4284.97     4514.66    236.40 o 
   3   1  11      352.68      318.15     68.54 o 
   5   1  11        1.22        8.18     12.80 o 
   7   1  11     2578.35     3051.42    104.10 o 
   9   1  11       75.22       75.39     13.02 o 
  11   1  11     6239.15     5999.32    471.87 o 
  13   1  11      168.41      150.81     11.81 o 
  15   1  11      177.51      186.56     11.42 o 
  17   1  11       73.69       63.60     10.26 o 
  19   1  11     1419.66     1507.07     92.14 o 
  21   1  11      368.17      380.59     28.30 o 
  23   1  11      246.91      307.36     35.08 o 
  25   1  11       82.30      104.23     26.95 o 
  27   1  11      172.02      189.61     40.63 o 
  29   1  11     1073.70     1032.60     48.87 o 
  31   1  11      615.18      729.17     29.60 o 
  33   1  11      163.67      164.86     23.41 o 
 -38   2  11       49.31       39.27     39.26 o 
 -36   2  11       94.81       74.27     45.53 o 
 -34   2  11      558.50      762.53    217.89 o 
 -32   2  11       55.03       63.20     41.25 o 
 -30   2  11      479.93      673.36     64.20 o 
 -26   2  11      194.58      152.89     20.00 o 
 -24   2  11     1346.82     1417.44     37.42 o 
 -22   2  11      187.66      261.85     25.64 o 
 -18   2  11      440.82      635.49     55.99 o 
 -16   2  11     2967.98     2693.74     62.58 o 
 -14   2  11       24.82       20.91     31.37 o 
 -12   2  11      629.41      677.34    156.03 o 
 -10   2  11      587.66      540.76     35.23 o 
  -8   2  11      319.18      199.23     32.37 o 
  -6   2  11     4987.06     4543.64     69.89 o 
  -4   2  11      798.60      673.23     39.99 o 
  -2   2  11     1539.32     1259.86     95.98 o 
   0   2  11     1509.16     1335.76    150.37 o 
   2   2  11      216.73      203.53     23.36 o 
   4   2  11     2357.76     2317.39    151.47 o 
   6   2  11     1221.48     1369.39     71.29 o 
   8   2  11     1128.12     1140.60     29.37 o 
  10   2  11      142.94      139.66     13.29 o 
  12   2  11      942.12     1071.13     53.31 o 
  14   2  11      188.62      208.35     16.99 o 
  16   2  11      433.41      461.99     23.70 o 
  18   2  11      772.02      704.69     44.15 o 
  20   2  11       44.21       26.79     12.54 o 
  22   2  11      101.03      115.86     13.31 o 
  24   2  11     1355.74     1385.28     25.78 o 
  26   2  11       64.15       60.21     13.49 o 
  28   2  11     1915.83     2051.96    115.70 o 
  30   2  11      330.51      271.07     32.71 o 
 -31   3  11       46.33       64.74     39.88 o 
 -29   3  11      372.23      492.07    120.42 o 
 -27   3  11      445.70      662.78     61.67 o 
 -25   3  11      117.33      183.22     45.04 o 
 -23   3  11      357.31      577.28     81.63 o 
 -21   3  11       17.02       15.41     20.54 o 
 -19   3  11        8.98       30.06     22.78 o 
 -17   3  11      965.53     1161.22    162.20 o 
 -15   3  11     1034.99     1214.86     31.79 o 
 -13   3  11      185.97      250.12     45.83 o 
 -11   3  11       24.74       55.43     37.46 o 
  -9   3  11       28.12       47.01     17.65 o 
  -7   3  11       70.26       69.54     16.33 o 
  -5   3  11       76.38       65.93     18.40 o 
  -3   3  11       60.80       48.56     17.88 o 
  -1   3  11     1219.04     1039.51     84.22 o 
   1   3  11      860.10      795.06     40.34 o 
   3   3  11     1018.55      969.03     88.92 o 
   5   3  11      483.20      391.60     64.18 o 
   7   3  11      137.51      130.51     14.63 o 
   9   3  11       79.94      101.14     17.69 o 
  11   3  11      447.14      484.30     47.86 o 
  13   3  11       75.85       65.63     15.18 o 
  15   3  11      130.58      100.12     31.54 o 
  17   3  11      131.90       92.51     18.59 o 
  19   3  11      450.69      436.21     62.90 o 
  21   3  11       79.14       77.67     25.82 o 
  23   3  11        1.35        7.98     16.14 o 
 -16   4  11      177.37      264.96     21.74 o 
 -14   4  11      153.31      178.40     63.59 o 
 -12   4  11        1.47       -6.33     15.58 o 
 -10   4  11       17.71       17.18     16.46 o 
  -8   4  11        6.12       -4.30     18.05 o 
  -6   4  11       27.07       14.96     14.94 o 
  -4   4  11        8.25       25.09     13.53 o 
  -2   4  11       35.02       29.65     17.97 o 
   0   4  11      150.04      163.83     19.82 o 
   2   4  11      118.14      125.55     32.91 o 
   4   4  11      159.69      116.08     18.33 o 
   6   4  11      173.33      189.42     38.62 o 
   8   4  11       11.91       19.41     20.11 o 
 -40   0  12        0.61        4.08     37.93 o 
 -38   0  12       82.63       56.35     32.87 o 
 -36   0  12      598.08      750.42     89.97 o 
 -34   0  12       80.56      116.76     42.59 o 
 -32   0  12     1616.59     2475.46     97.44 o 
 -30   0  12       59.95       40.72     39.30 o 
 -28   0  12      301.12      280.06     49.90 o 
 -26   0  12     1132.09     1544.91     69.38 o 
 -24   0  12     1065.84      986.72     50.16 o 
 -22   0  12     2824.06     3400.95    161.53 o 
 -20   0  12        1.62       -3.32     18.72 o 
 -18   0  12      146.74      183.71     21.28 o 
 -16   0  12       11.57       29.81     21.34 o 
 -14   0  12       38.10       30.79     17.81 o 
 -12   0  12      479.21      509.43     44.58 o 
  -8   0  12     7756.05     7126.58    271.58 o 
  -6   0  12     2200.49     1894.09    225.84 o 
  -4   0  12     4946.15     4111.24     46.78 o 
  -2   0  12        3.10       18.42     17.39 o 
   0   0  12      641.77      507.09     23.48 o 
   2   0  12     1736.86     1524.45     32.22 o 
   4   0  12     8039.29     7087.25     59.90 o 
  10   0  12      407.37      375.83     40.65 o 
  12   0  12      470.13      523.39     39.93 o 
  14   0  12      503.35      461.51     23.84 o 
  16   0  12      370.96      365.93     44.48 o 
  20   0  12     5624.13     5899.05    928.76 o 
  24   0  12       90.52      133.33     41.38 o 
  26   0  12      477.78      559.36     45.02 o 
  28   0  12      265.85      266.98     36.31 o 
 -39   1  12       51.95       34.32     34.24 o 
 -37   1  12       50.66       20.28     31.26 o 
 -35   1  12       25.61       40.66     35.41 o 
 -33   1  12      172.85      263.25     44.72 o 
 -31   1  12     1231.95     1543.40    207.02 o 
 -29   1  12      248.24      263.46     30.93 o 
 -27   1  12       28.63       35.24     26.03 o 
 -25   1  12      761.06      805.98     30.23 o 
 -23   1  12      423.53      336.55     42.54 o 
 -21   1  12        5.58        7.11     14.69 o 
 -19   1  12       24.24       29.21     16.01 o 
 -17   1  12     1461.52     1349.30    100.26 o 
 -15   1  12     1850.92     1855.36     46.58 o 
 -13   1  12        2.08      -11.55     15.66 o 
 -11   1  12      354.46      292.93     21.22 o 
  -9   1  12      530.41      456.78     37.74 o 
  -7   1  12      102.46       80.90     27.27 o 
  -5   1  12     2050.06     2076.64    338.95 o 
  -3   1  12     1001.54      909.21     69.23 o 
  -1   1  12     1576.92     1270.71    116.37 o 
   1   1  12       37.25       23.56     13.40 o 
   3   1  12     3283.54     3347.05    161.68 o 
   5   1  12        7.59       -6.32     18.60 o 
   7   1  12       48.23       48.98     12.75 o 
   9   1  12       30.98       45.13     13.22 o 
  11   1  12       16.55       19.66     13.40 o 
  13   1  12     1383.41     1414.18    170.64 o 
  15   1  12      246.10      302.16     25.30 o 
  17   1  12      324.06      394.07     73.70 o 
  19   1  12      455.82      559.75     24.10 o 
  21   1  12       23.29       15.19     14.93 o 
  23   1  12      872.20      832.85     97.77 o 
  25   1  12      173.00      170.85     32.00 o 
  27   1  12      374.28      343.37     25.51 o 
  29   1  12       24.45       16.64     32.23 o 
 -34   2  12      105.48       73.97     62.87 o 
 -32   2  12      154.21      225.32     46.09 o 
 -30   2  12      325.00      501.46     63.41 o 
 -26   2  12        2.90       -1.56     17.60 o 
 -22   2  12       13.39       36.50     19.70 o 
 -20   2  12      112.47      171.08     51.13 o 
 -18   2  12       95.99       85.84     20.85 o 
 -16   2  12      170.50      220.52     39.13 o 
 -14   2  12       17.60        7.87     15.78 o 
 -12   2  12        1.48       -4.41     17.53 o 
 -10   2  12      199.68      136.77     28.03 o 
  -8   2  12       61.83       59.87     18.81 o 
  -6   2  12      132.40       98.67     27.90 o 
  -4   2  12       70.37       56.50     18.21 o 
  -2   2  12       59.48       43.10     14.18 o 
   0   2  12      168.12      144.08     14.47 o 
   2   2  12       84.15       74.45     14.98 o 
   4   2  12        1.26       -1.80     14.77 o 
   6   2  12        2.38        1.12     11.98 o 
   8   2  12        7.81       16.79     11.12 o 
  10   2  12       52.61       52.97     15.18 o 
  12   2  12       36.44       18.28     13.23 o 
  14   2  12        6.12       -1.74     13.84 o 
  16   2  12       78.08       62.21     16.78 o 
  18   2  12      127.63      121.17     15.18 o 
  20   2  12        0.01        6.24     13.69 o 
  22   2  12        0.39       -5.92     12.31 o 
  24   2  12      290.74      296.03     15.52 o 
 -25   3  12        9.21      -16.02     36.64 o 
 -23   3  12       63.62       59.84     14.29 o 
 -21   3  12      208.15      172.71     41.49 o 
 -19   3  12       86.74      119.56     26.93 o 
 -17   3  12      140.28      199.38     25.43 o 
 -15   3  12        2.78       -2.76     33.64 o 
 -13   3  12        0.17       15.59     37.82 o 
 -11   3  12       34.43       50.82     18.39 o 
  -9   3  12      180.69      188.62     36.30 o 
  -7   3  12       89.42       66.44     22.92 o 
  -5   3  12      629.11      475.42     26.17 o 
  -3   3  12      173.60      124.13     19.27 o 
  -1   3  12      693.72      530.31     39.57 o 
   1   3  12        0.41       -0.77     22.16 o 
   3   3  12     1383.37     1216.10    166.38 o 
   5   3  12      398.97      362.80     25.06 o 
   7   3  12       27.88       33.84     15.17 o 
   9   3  12       23.25       31.18     14.78 o 
  11   3  12       17.18       -0.85     13.57 o 
  13   3  12      215.15      166.15     18.52 o 
  15   3  12      252.27      236.27     14.19 o 
  17   3  12       15.32        6.70     21.17 o 
 -33   1  13        5.47       57.98     44.83 o 
 -31   1  13      141.89      148.73     35.39 o 
 -29   1  13      309.23      404.65     43.63 o 
 -27   1  13       74.51       93.07     30.98 o 
 -25   1  13       67.17       37.46     28.66 o 
 -23   1  13       18.55       15.79     22.16 o 
 -21   1  13      548.55      625.95     34.54 o 
 -19   1  13        0.13        9.62     15.44 o 
 -17   1  13     1091.67      876.42     77.81 o 
 -15   1  13       12.51       17.32     14.68 o 
 -13   1  13     1448.43     1199.84     62.79 o 
 -11   1  13      122.87      100.13     16.73 o 
  -9   1  13      523.50      482.98     44.10 o 
  -7   1  13       88.29       74.35     13.50 o 
  -5   1  13      918.72      771.17    148.11 o 
  -3   1  13      716.82      794.60     73.47 o 
  -1   1  13        2.58        3.72     12.24 o 
   1   1  13       64.15       56.41     12.24 o 
   3   1  13        4.18       12.00     22.51 o 
   5   1  13      428.67      504.32     23.02 o 
   7   1  13      102.92      111.30     16.71 o 
   9   1  13       90.20       80.44     14.29 o 
  11   1  13      962.84     1116.79     58.67 o 
  13   1  13      996.43     1118.69     74.78 o 
  15   1  13     2122.13     2747.88    223.09 o 
  17   1  13       82.74      101.18     21.07 o 
  19   1  13      139.11      139.56     21.34 o 
  21   1  13      249.08      290.23     35.61 o 
  23   1  13       71.52       85.86     16.88 o 
 -28   2  13      103.85      110.11     51.89 o 
 -26   2  13       55.38       41.58     17.33 o 
 -22   2  13      685.13      802.25     60.09 o 
 -20   2  13      509.27      503.82     59.90 o 
 -18   2  13       36.05       63.16     39.25 o 
 -16   2  13       18.12      -20.72     37.98 o 
 -14   2  13      278.47      301.17     39.93 o 
 -12   2  13     2437.02     1620.76     50.71 o 
 -10   2  13       70.30       76.70     29.91 o 
  -8   2  13        2.94      -27.69     30.20 o 
  -6   2  13      140.19      127.11     30.87 o 
  -4   2  13       90.59       74.04     22.29 o 
  -2   2  13      121.30       76.52     21.97 o 
   0   2  13        2.38        9.29     14.36 o 
   2   2  13     1183.34     1054.35    189.45 o 
   4   2  13     1300.93     1156.12    208.54 o 
   6   2  13        1.56        7.01     15.17 o 
   8   2  13      274.43      281.88     32.82 o 
  10   2  13     1021.20     1224.01    102.00 o 
  12   2  13      894.79     1046.38    109.47 o 
  14   2  13     1549.47     1801.18    198.56 o 
  16   2  13      389.85      405.19     56.90 o 
  18   2  13      211.32      218.84     35.80 o 
 -17   3  13      340.14      323.41     28.78 o 
 -15   3  13       36.36       80.65     50.97 o 
 -13   3  13     1507.67     1716.93     76.42 o 
 -11   3  13       20.13        2.31     32.22 o 
  -9   3  13        9.55       13.79     16.46 o 
  -7   3  13      273.30      287.80     20.24 o 
  -5   3  13      103.69       84.28     18.16 o 
  -3   3  13      241.77      299.49     65.10 o 
  -1   3  13        0.52       -3.67     16.72 o 
   1   3  13        6.28       -3.96     18.58 o 
   3   3  13      472.62      436.03     39.32 o 
   5   3  13      191.18      208.04     22.22 o 
   7   3  13      314.36      301.95     30.41 o 
 -28   0  14      337.39      408.43     55.84 o 
 -26   0  14       16.42       37.59     48.30 o 
 -24   0  14       35.06       52.87     36.70 o 
 -22   0  14     1043.18     1021.52     54.28 o 
 -20   0  14      525.53      498.37    107.01 o 
 -18   0  14      910.04      961.93    130.66 o 
 -16   0  14        8.97       13.90     23.60 o 
 -14   0  14      132.79      140.43     23.64 o 
 -12   0  14     1049.51     1203.50    141.84 o 
 -10   0  14        6.40       -3.17     18.47 o 
  -8   0  14      162.30      163.37     19.52 o 
  -6   0  14      615.05      553.62     42.66 o 
  -4   0  14     1016.31      902.97    162.08 o 
  -2   0  14       49.26       49.98     16.29 o 
   0   0  14     1481.75     1254.41     37.26 o 
   8   0  14      127.79      117.44     20.58 o 
  14   0  14      296.03      286.37     18.72 o 
  16   0  14      192.09      201.12     16.62 o 
  18   0  14        9.73       14.19     14.59 o 
 -27   1  14       29.94       31.44     26.38 o 
 -25   1  14       74.72       81.28     26.29 o 
 -23   1  14      173.61      286.87     57.29 o 
 -21   1  14      562.10      577.61     35.00 o 
 -19   1  14       12.77       42.33     18.99 o 
 -17   1  14        0.93       27.68     16.04 o 
 -15   1  14      302.47      256.81     16.38 o 
 -13   1  14       11.44       10.75     14.73 o 
 -11   1  14      720.07      700.11     21.26 o 
  -9   1  14      107.27       76.82     16.20 o 
  -7   1  14       22.77       12.39     14.23 o 
  -5   1  14      359.38      303.96     51.43 o 
  -3   1  14      431.06      283.12     33.46 o 
  -1   1  14      391.65      387.02     91.06 o 
   1   1  14        5.47        1.34     17.95 o 
   3   1  14      196.07      145.65     24.18 o 
   5   1  14       37.80       20.93     16.60 o 
   7   1  14      601.43      535.34     25.25 o 
   9   1  14       93.60       65.62     16.86 o 
  11   1  14      304.01      267.50     29.70 o 
  13   1  14      203.64      216.40     16.85 o 
  15   1  14        3.21        5.39     18.32 o 
  17   1  14        8.91        7.91     17.04 o 
 -20   2  14       29.05       30.04     17.38 o 
 -18   2  14       48.21       -7.78     21.53 o 
 -16   2  14        0.03       16.88     19.94 o 
 -14   2  14      110.44      185.43     38.88 o 
 -12   2  14        0.68        1.43     19.44 o 
 -10   2  14      344.28      299.94     35.56 o 
  -8   2  14        0.53        9.17     13.85 o 
  -6   2  14        4.74       -2.74     14.00 o 
  -4   2  14      321.91      227.14     24.59 o 
  -2   2  14       22.53       18.13     19.30 o 
   0   2  14        0.22       -1.55     15.64 o 
   2   2  14      195.03      161.83     28.36 o 
   4   2  14      167.71      147.39     20.28 o 
   6   2  14        0.10       -6.52     15.26 o 
   8   2  14       43.84       23.84     15.56 o 
  10   2  14       16.32       18.33     11.90 o 
 -17   1  15       66.70       76.16     19.78 o 
 -15   1  15       93.07       81.59     17.62 o 
 -13   1  15       43.94       20.43     15.87 o 
 -11   1  15       10.03       -3.34     16.20 o 
  -9   1  15      650.90      515.50     21.10 o 
  -7   1  15      130.87       87.04     16.16 o 
  -5   1  15       17.52       18.89     14.28 o 
  -3   1  15      268.13      179.30     28.39 o 
  -1   1  15        0.46       -3.74     18.74 o 
   1   1  15        2.98       11.54     16.03 o 
   3   1  15      124.64      133.69     15.46 o 
   5   1  15        0.12       -8.44     14.10 o 
                                                 
